# Supplementary material for: Novel Potent Muscarinic Receptor Antagonists: Investigation on the Nature of Lipophilic Substituents in the 5- and/or 6-Positions of the 1,4-Dioxane Nucleus
Source: J Med Chem. 2020 May 6;63(11):5763–82. doi: 10.1021/acs.jmedchem.9b02100 (PMC8007111; doi:10.1021/acs.jmedchem.9b02100)
Supplement: Supplementary file 2 — jm9b02100_si_002.csv [file jm9b02100_si_002.csv]

Compound	SMILE	M1 pKi	M2 pKi	M3 pKi	M4 pKi	M5 pKi
3a	C[N+](C)(C)C[C@H]1O[C@](C2=CC=CC=C2)(C3CCCCC3)COC1.[I-] + C[N+](C)(C)C[C@@H]1O[C@@](C2=CC=CC=C2)(C3CCCCC3)COC1.[I-]	8.03±0.09	7.36±0.12	7.84±0.13	7.51±0.08	7.26±0.05
3b	C[N+](C)(C)C[C@H]1O[C@@](C2=CC=CC=C2)(C3CCCCC3)COC1.[I-] + C[N+](C)(C)C[C@@H]1O[C@](C2=CC=CC=C2)(C3CCCCC3)COC1.[I-]	9.28±0.19	7.91±0.13	9.07±0.03	9.03±0.16	8.41±0.1
(2R,6R)-(+)-3b	C[N+](C)(C[C@H]1O[C@@](C2CCCCC2)(COC1)C3=CC=CC=C3)C.[I-]	8.30±0.25	7.86±0.14	7.51±0.12	7.45±0.11	7.68±0.35
(2S,6S)-(?)-3b	C[N+](C)(C[C@@H]1O[C@](C2CCCCC2)(COC1)C3=CC=CC=C3)C.[I-]	9.52±0.19	8.22±0.10	9.05±0.10	9.17±0.19	9.18±0.18
4a	C[N+](C)(C)C[C@H]1O[C@@H](C2=CC=C(C3=CC=CC=C3)C=C2)COC1.[I-] + C[N+](C)(C)C[C@@H]1O[C@H](C2=CC=C(C3=CC=CC=C3)C=C2)COC1.[I-]	<5	5.06±0.02	<5	<5	<5
4b	C[N+](C)(C)C[C@H]1O[C@H](C2=CC=C(C3=CC=CC=C3)C=C2)COC1.[I-] + C[N+](C)(C)C[C@@H]1O[C@@H](C2=CC=C(C3=CC=CC=C3)C=C2)COC1.[I-]	<5	5.27±0.12	<5	<5	<5
5a/b	C[N+](C)(C)C[C@H]1O[C@@H](C2=CC=C(CC3=CC=CC=C3)C=C2)COC1.[I-] + C[N+](C)(C)C[C@@H]1O[C@H](C2=CC=C(CC3=CC=CC=C3)C=C2)COC1.[I-] + C[N+](C)(C)C[C@H]1O[C@H](C2=CC=C(CC3=CC=CC=C3)C=C2)COC1.[I-] + C[N+](C)(C)C[C@@H]1O[C@@H](C2=CC=C(CC3=CC=CC=C3)C=C2)COC1.[I-]	<5	5.31±0.05	<5	<5	5.13±0.10
6a	C[N+](C)(C)C[C@H]1O[C@@H](C2=CC=C(SC3=CC=CC=C3)C=C2)COC1.[I-] + C[N+](C)(C)C[C@@H]1O[C@H](C2=CC=C(SC3=CC=CC=C3)C=C2)COC1.[I-]	5.50±0.05	5.47±0.07	<5	5.43±0.05	5.58±0.13
6b	C[N+](C)(C)C[C@H]1O[C@H](C2=CC=C(SC3=CC=CC=C3)C=C2)COC1.[I-] + C[N+](C)(C)C[C@@H]1O[C@@H](C2=CC=C(SC3=CC=CC=C3)C=C2)COC1.[I-]	5.51±0.01	6.71±0.01	5.77±0.05	5.70±0.02	5.95±0.13
7a	C[N+](C)(C)C[C@H]1O[C@@H](C2=CC=C(S(C3=CC=CC=C3)=O)C=C2)COC1.[I-] + C[N+](C)(C)C[C@@H]1O[C@H](C2=CC=C(S(C3=CC=CC=C3)=O)C=C2)COC1.[I-]	<5	5.52±0.02	<5	<5	5.21±0.08
7b	C[N+](C)(C)C[C@H]1O[C@H](C2=CC=C(S(C3=CC=CC=C3)=O)C=C2)COC1.[I-] + C[N+](C)(C)C[C@@H]1O[C@@H](C2=CC=C(S(C3=CC=CC=C3)=O)C=C2)COC1.[I-]	5.17±0.08	6.38±0.10	5.88±0.14	5.42±0.02	5.74±0.16
8a	C[N+](C)(C)C[C@H]1O[C@@H](C2=CC=C(S(C3=CC=CC=C3)(=O)=O)C=C2)COC1.[I-] + C[N+](C)(C)C[C@@H]1O[C@H](C2=CC=C(S(C3=CC=CC=C3)(=O)=O)C=C2)COC1.[I-]	5.08±0.09	5.13±0.01	<5	<5	5.21±0.14
8b	C[N+](C)(C)C[C@H]1O[C@H](C2=CC=C(S(C3=CC=CC=C3)(=O)=O)C=C2)COC1.[I-] + C[N+](C)(C)C[C@@H]1O[C@@H](C2=CC=C(S(C3=CC=CC=C3)(=O)=O)C=C2)COC1.[I-]	5.29±0.07	6.70±0.01	5.63±0.14	5.20±0.07	5.80±0.06
9a	C[N+](C)(C)C[C@H]1OC[C@@H](C2=CC=CC=C2)OC1.[I-] + C[N+](C)(C)C[C@@H]1OC[C@H](C2=CC=CC=C2)OC1.[I-]	5.63±0.07	5.06±0.10	5.14±0.10	5.10±0.07	<5
9b	C[N+](C)(C)C[C@H]1OC[C@H](C2=CC=CC=C2)OC1.[I-] + C[N+](C)(C)C[C@@H]1OC[C@@H](C2=CC=CC=C2)OC1.[I-]	<5	<5	<5	<5	<5
10	C[N+](C)(C)C[C@H]1OCC(C2=CC=CC=C2)(C3=CC=CC=C3)OC1.[I-] + C[N+](C)(C)C[C@@H]1OCC(C2=CC=CC=C2)(C3=CC=CC=C3)OC1.[I-]	7.44±0.12	6.75±0.09	6.87±0.04	6.81±0.06	6.80±0.06
11a	C[N+](C)(C)C[C@H]1OC[C@](C2=CC=CC=C2)(C3CCCCC3)OC1.[I-] + C[N+](C)(C)C[C@@H]1OC[C@@](C2=CC=CC=C2)(C3CCCCC3)OC1.[I-]	8.01±0.06	7.26±0.08	7.43±0.09	7.15±0.09	7.45±0.08
11b	C[N+](C)(C)C[C@@H]1OC[C@](C2=CC=CC=C2)(C3CCCCC3)OC1.[I-] + C[N+](C)(C)C[C@H]1OC[C@@](C2=CC=CC=C2)(C3CCCCC3)OC1.[I-]	7.81±0.04	7.22±0.11	7.36±0.10	7.23±0.10	7.32±0.09
12a	C[N+](C)(C)C[C@H]1OC[C@@H](C(C2=CC=CC=C2)C3=CC=CC=C3)OC1.[I-] + C[N+](C)(C)C[C@@H]1OC[C@H](C(C2=CC=CC=C2)C3=CC=CC=C3)OC1.[I-]	6.28±0.08	5.87±0.09	5.77±0.03	5.60±0.06	5.49±0.06
12b	C[N+](C)(C)C[C@H]1OC[C@H](C(C2=CC=CC=C2)C3=CC=CC=C3)OC1.[I-] + C[N+](C)(C)C[C@@H]1OC[C@@H](C(C2=CC=CC=C2)C3=CC=CC=C3)OC1.[I-]	6.08±0.07	6.06±0.08	5.62±0.11	5.52±0.06	5.20±0.01
13a	C[N+](C)(C)C[C@H]1OC[C@@H](C2=CC=C(C3=CC=CC=C3)C=C2)OC1.[I-] + C[N+](C)(C)C[C@@H]1OC[C@H](C2=CC=C(C3=CC=CC=C3)C=C2)OC1.[I-]	<5	<5	<5	<5	<5
13b	C[N+](C)(C)C[C@H]1OC[C@H](C2=CC=C(C3=CC=CC=C3)C=C2)OC1.[I-] + C[N+](C)(C)C[C@@H]1OC[C@@H](C2=CC=C(C3=CC=CC=C3)C=C2)OC1.[I-]	<5	5.49±0.02	<5	<5	<5
14a	C[N+](C)(C)C[C@H]1OC[C@@H](C2=CC=C(CC3=CC=CC=C3)C=C2)OC1.[I-] + C[N+](C)(C)C[C@@H]1OC[C@H](C2=CC=C(CC3=CC=CC=C3)C=C2)OC1.[I-]	<5	5.65±0.05	5.65±0.12	<5	5.53±0.13
14b	C[N+](C)(C)C[C@H]1OC[C@H](C2=CC=C(CC3=CC=CC=C3)C=C2)OC1.[I-] + C[N+](C)(C)C[C@@H]1OC[C@@H](C2=CC=C(CC3=CC=CC=C3)C=C2)OC1.[I-]	<5	<5	<5	<5	<5
15a	C[N+](C)(C)C[C@H]1OC[C@@H](C2=CC=C(SC3=CC=CC=C3)C=C2)OC1.[I-] + C[N+](C)(C)C[C@@H]1OC[C@H](C2=CC=C(SC3=CC=CC=C3)C=C2)OC1.[I-]	5.43±0.09	6.70±0.13	6.01±0.11	5.70±0.01	6.00±0.14
15b	C[N+](C)(C)C[C@H]1OC[C@H](C2=CC=C(SC3=CC=CC=C3)C=C2)OC1.[I-] + C[N+](C)(C)C[C@@H]1OC[C@@H](C2=CC=C(SC3=CC=CC=C3)C=C2)OC1.[I-]	5.57±0.07	5.86±0.04	5.35±0.06	5.14±0.01	5.40±0.15
16a	C[N+](C)(C)C[C@H]1OC[C@@H](C2=CC=C(S(C3=CC=CC=C3)=O)C=C2)OC1.[I-] + C[N+](C)(C)C[C@@H]1OC[C@H](C2=CC=C(S(C3=CC=CC=C3)=O)C=C2)OC1.[I-]	<5	5.52±0.02	<5	<5	5.21±0.08
16b	C[N+](C)(C)C[C@H]1OC[C@H](C2=CC=C(S(C3=CC=CC=C3)=O)C=C2)OC1.[I-] + C[N+](C)(C)C[C@@H]1OC[C@@H](C2=CC=C(S(C3=CC=CC=C3)=O)C=C2)OC1.[I-]	5.17±0.09	6.38±0.10	5.88±0.14	5.42±0.02	5.72±0.15
17a	C[N+](C)(C)C[C@H]1OC[C@@H](C2=CC=C(S(C3=CC=CC=C3)(=O)=O)C=C2)OC1.[I-] + C[N+](C)(C)C[C@@H]1OC[C@H](C2=CC=C(S(C3=CC=CC=C3)(=O)=O)C=C2)OC1.[I-]	<5	6.39±0.04	5.14±0.10	<5	5.05±0.08
17b	C[N+](C)(C)C[C@H]1OC[C@H](C2=CC=C(S(C3=CC=CC=C3)(=O)=O)C=C2)OC1.[I-] + C[N+](C)(C)C[C@@H]1OC[C@@H](C2=CC=C(S(C3=CC=CC=C3)(=O)=O)C=C2)OC1.[I-]	<5	<5	<5	<5	<5
18a	C[N+](C)(C)C[C@H]1O[C@@H](C2=CC=CC=C2)[C@H](C3=CC=CC=C3)OC1.[I-] + C[N+](C)(C)C[C@@H]1O[C@H](C2=CC=CC=C2)[C@@H](C3=CC=CC=C3)OC1.[I-]	5.85±0.09	5.72±0.09	5.33±0.12	5.25±0.08	5.34±0.07
18b	C[N+](C)(C)C[C@H]1O[C@H](C2=CC=CC=C2)[C@@H](C3=CC=CC=C3)OC1.[I-] + C[N+](C)(C)C[C@@H]1O[C@@H](C2=CC=CC=C2)[C@H](C3=CC=CC=C3)OC1.[I-]	6.30±0.09	5.65±0.09	5.81±0.10	5.40±0.09	5.52±0.08
18c	C[N+](C)(C)C[C@H]1O[C@H](C2=CC=CC=C2)[C@H](C3=CC=CC=C3)OC1.[I-] + C[N+](C)(C)C[C@@H]1O[C@@H](C2=CC=CC=C2)[C@@H](C3=CC=CC=C3)OC1.[I-]	7.19±0.07	6.62±0.08	6.45±0.01	6.40±0.06	6.21±0.01
19a	C[N+](C)(C)C[C@H]1OC(C2=CC=CC=C2)(C3=CC=CC=C3)[C@@H](C4=CC=CC=C4)OC1.[I-] + C[N+](C)(C)C[C@@H]1OC(C2=CC=CC=C2)(C3=CC=CC=C3)[C@H](C4=CC=CC=C4)OC1.[I-]	6.17±0.16	5.36±0.08	5.70±0.11	5.41±0.01	5.40±0.19
19b	C[N+](C)(C)C[C@H]1OC(C2=CC=CC=C2)(C3=CC=CC=C3)[C@H](C4=CC=CC=C4)OC1.[I-] + C[N+](C)(C)C[C@@H]1OC(C2=CC=CC=C2)(C3=CC=CC=C3)[C@@H](C4=CC=CC=C4)OC1.[I-]	6.26±0.19	5.67±0.04	5.96±0.12	5.93±0.03	5.84±0.23
33b	CN(C[C@H]1O[C@@](C2CCCCC2)(COC1)C3=CC=CC=C3)C + CN(C[C@@H]1O[C@](C2CCCCC2)(COC1)C3=CC=CC=C3)C	8.86±0.16	7.88±0.08	8.72±0.10	8.62±0.12	8.62±0.17
(2R,6R)-(+)-33b	CN(C[C@H]1O[C@@](C2CCCCC2)(COC1)C3=CC=CC=C3)C	7.68±0.16	7.17±0.11	6.73±0.06	7.01±0.08	7.16±0.27
(2S,6S)-(?)-33b	CN(C[C@@H]1O[C@](C2CCCCC2)(COC1)C3=CC=CC=C3)C	9.10±0.28	8.10±0.10	9.02±0.10	9.09±0.15	8.83±0.10
