# Supplementary material for: Novel Potent Muscarinic Receptor Antagonists: Investigation on the Nature of Lipophilic Substituents in the 5- and/or 6-Positions of the 1,4-Dioxane Nucleus
Source: J Med Chem. 2020 May 6;63(11):5763–82. doi: 10.1021/acs.jmedchem.9b02100 (PMC8007111; doi:10.1021/acs.jmedchem.9b02100)
Supplement: Supplementary file 3 — jm9b02100_si_003.pdb [file jm9b02100_si_003.pdb]

REMARK   4
REMARK   4 File created by VEGA ZZ 3.2.0
REMARK   4
ATOM      1  N   THR B  63     -13.743 -37.299 224.473  1.00  0.00      B1   N
ATOM      2  CA  THR B  63     -13.187 -38.403 225.247  1.00  0.00      B1   C
ATOM      3  C   THR B  63     -12.750 -39.546 224.336  1.00  0.00      B1   C
ATOM      4  O   THR B  63     -11.727 -40.186 224.579  1.00  0.00      B1   O
ATOM      5  CB  THR B  63     -14.122 -38.905 226.372  1.00  0.00      B1   C
ATOM      6  OG1 THR B  63     -13.346 -39.775 227.171  1.00  0.00      B1   O
ATOM      7  CG2 THR B  63     -15.395 -39.609 225.864  1.00  0.00      B1   C
ATOM      8  N   ILE B  64     -13.535 -39.804 223.287  1.00  0.00      B1   N
ATOM      9  CA  ILE B  64     -13.141 -40.805 222.300  1.00  0.00      B1   C
ATOM     10  C   ILE B  64     -11.913 -40.334 221.531  1.00  0.00      B1   C
ATOM     11  O   ILE B  64     -10.998 -41.118 221.252  1.00  0.00      B1   O
ATOM     12  CB  ILE B  64     -14.312 -41.068 221.346  1.00  0.00      B1   C
ATOM     13  N   TRP B  65     -11.876 -39.048 221.174  1.00  0.00      B1   N
ATOM     14  CA  TRP B  65     -10.679 -38.486 220.558  1.00  0.00      B1   C
ATOM     15  C   TRP B  65      -9.493 -38.534 221.511  1.00  0.00      B1   C
ATOM     16  O   TRP B  65      -8.352 -38.725 221.074  1.00  0.00      B1   O
ATOM     17  CB  TRP B  65     -10.966 -37.043 220.112  1.00  0.00      B1   C
ATOM     18  CG  TRP B  65      -9.825 -36.505 219.273  1.00  0.00      B1   C
ATOM     19  CD1 TRP B  65      -9.701 -36.627 217.885  1.00  0.00      B1   C
ATOM     20  CD2 TRP B  65      -8.657 -35.786 219.726  1.00  0.00      B1   C
ATOM     21  NE1 TRP B  65      -8.555 -36.027 217.485  1.00  0.00      B1   N
ATOM     22  CE2 TRP B  65      -7.882 -35.498 218.579  1.00  0.00      B1   C
ATOM     23  CE3 TRP B  65      -8.221 -35.390 220.962  1.00  0.00      B1   C
ATOM     24  CZ2 TRP B  65      -6.703 -34.814 218.702  1.00  0.00      B1   C
ATOM     25  CZ3 TRP B  65      -7.018 -34.697 221.093  1.00  0.00      B1   C
ATOM     26  CH2 TRP B  65      -6.260 -34.403 219.960  1.00  0.00      B1   C
ATOM     27  N   GLN B  66      -9.742 -38.365 222.812  1.00  0.00      B1   N
ATOM     28  CA  GLN B  66      -8.657 -38.395 223.787  1.00  0.00      B1   C
ATOM     29  C   GLN B  66      -7.947 -39.744 223.782  1.00  0.00      B1   C
ATOM     30  O   GLN B  66      -6.717 -39.806 223.885  1.00  0.00      B1   O
ATOM     31  CB  GLN B  66      -9.148 -38.008 225.193  1.00  0.00      B1   C
ATOM     32  CG  GLN B  66      -9.283 -36.488 225.406  1.00  0.00      B1   C
ATOM     33  CD  GLN B  66     -10.321 -35.821 224.485  1.00  0.00      B1   C
ATOM     34  OE1 GLN B  66     -11.370 -36.372 224.173  1.00  0.00      B1   O
ATOM     35  NE2 GLN B  66      -9.961 -34.598 224.070  1.00  0.00      B1   N
ATOM     36  N   VAL B  67      -8.705 -40.835 223.668  1.00  0.00      B1   N
ATOM     37  CA  VAL B  67      -8.089 -42.157 223.661  1.00  0.00      B1   C
ATOM     38  C   VAL B  67      -7.417 -42.442 222.322  1.00  0.00      B1   C
ATOM     39  O   VAL B  67      -6.394 -43.137 222.273  1.00  0.00      B1   O
ATOM     40  CB  VAL B  67      -9.160 -43.217 223.998  1.00  0.00      B1   C
ATOM     41  CG1 VAL B  67      -8.629 -44.654 223.851  1.00  0.00      B1   C
ATOM     42  CG2 VAL B  67      -9.710 -43.008 225.418  1.00  0.00      B1   C
ATOM     43  N   VAL B  68      -7.968 -41.925 221.224  1.00  0.00      B1   N
ATOM     44  CA  VAL B  68      -7.357 -42.142 219.915  1.00  0.00      B1   C
ATOM     45  C   VAL B  68      -6.021 -41.415 219.827  1.00  0.00      B1   C
ATOM     46  O   VAL B  68      -5.006 -41.992 219.417  1.00  0.00      B1   O
ATOM     47  CB  VAL B  68      -8.321 -41.636 218.836  1.00  0.00      B1   C
ATOM     48  N   PHE B  69      -6.000 -40.137 220.215  1.00  0.00      B1   N
ATOM     49  CA  PHE B  69      -4.767 -39.359 220.140  1.00  0.00      B1   C
ATOM     50  C   PHE B  69      -3.671 -39.971 221.005  1.00  0.00      B1   C
ATOM     51  O   PHE B  69      -2.506 -40.030 220.595  1.00  0.00      B1   O
ATOM     52  CB  PHE B  69      -5.111 -37.930 220.583  1.00  0.00      B1   C
ATOM     53  CG  PHE B  69      -3.961 -36.968 220.447  1.00  0.00      B1   C
ATOM     54  CD1 PHE B  69      -3.409 -36.701 219.198  1.00  0.00      B1   C
ATOM     55  CD2 PHE B  69      -3.468 -36.297 221.562  1.00  0.00      B1   C
ATOM     56  CE1 PHE B  69      -2.378 -35.781 219.064  1.00  0.00      B1   C
ATOM     57  CE2 PHE B  69      -2.448 -35.364 221.428  1.00  0.00      B1   C
ATOM     58  CZ  PHE B  69      -1.900 -35.108 220.179  1.00  0.00      B1   C
ATOM     59  N   ILE B  70      -4.024 -40.432 222.206  1.00  0.00      B1   N
ATOM     60  CA  ILE B  70      -3.028 -41.033 223.089  1.00  0.00      B1   C
ATOM     61  C   ILE B  70      -2.422 -42.270 222.440  1.00  0.00      B1   C
ATOM     62  O   ILE B  70      -1.197 -42.442 222.410  1.00  0.00      B1   O
ATOM     63  CB  ILE B  70      -3.671 -41.366 224.460  1.00  0.00      B1   C
ATOM     64  CG1 ILE B  70      -3.985 -40.074 225.239  1.00  0.00      B1   C
ATOM     65  CG2 ILE B  70      -2.798 -42.306 225.322  1.00  0.00      B1   C
ATOM     66  CD1 ILE B  70      -4.928 -40.294 226.430  1.00  0.00      B1   C
ATOM     67  N   ALA B  71      -3.271 -43.150 221.906  1.00  0.00      B1   N
ATOM     68  CA  ALA B  71      -2.786 -44.402 221.338  1.00  0.00      B1   C
ATOM     69  C   ALA B  71      -1.868 -44.186 220.141  1.00  0.00      B1   C
ATOM     70  O   ALA B  71      -1.088 -45.085 219.804  1.00  0.00      B1   O
ATOM     71  CB  ALA B  71      -4.004 -45.236 220.928  1.00  0.00      B1   C
ATOM     72  N   PHE B  72      -1.937 -43.024 219.490  1.00  0.00      B1   N
ATOM     73  CA  PHE B  72      -1.064 -42.770 218.349  1.00  0.00      B1   C
ATOM     74  C   PHE B  72       0.315 -42.302 218.799  1.00  0.00      B1   C
ATOM     75  O   PHE B  72       1.336 -42.804 218.316  1.00  0.00      B1   O
ATOM     76  CB  PHE B  72      -1.686 -41.689 217.442  1.00  0.00      B1   C
ATOM     77  CG  PHE B  72      -3.072 -41.999 216.927  1.00  0.00      B1   C
ATOM     78  CD1 PHE B  72      -3.498 -43.304 216.675  1.00  0.00      B1   C
ATOM     79  CD2 PHE B  72      -3.950 -40.950 216.665  1.00  0.00      B1   C
ATOM     80  CE1 PHE B  72      -4.781 -43.551 216.206  1.00  0.00      B1   C
ATOM     81  CE2 PHE B  72      -5.233 -41.195 216.195  1.00  0.00      B1   C
ATOM     82  CZ  PHE B  72      -5.651 -42.498 215.967  1.00  0.00      B1   C
ATOM     83  N   LEU B  73       0.367 -41.341 219.725  1.00  0.00      B1   N
ATOM     84  CA  LEU B  73       1.654 -40.909 220.260  1.00  0.00      B1   C
ATOM     85  C   LEU B  73       2.416 -42.083 220.862  1.00  0.00      B1   C
ATOM     86  O   LEU B  73       3.595 -42.298 220.557  1.00  0.00      B1   O
ATOM     87  CB  LEU B  73       1.423 -39.844 221.346  1.00  0.00      B1   C
ATOM     88  CG  LEU B  73       0.712 -38.570 220.860  1.00  0.00      B1   C
ATOM     89  CD1 LEU B  73       0.418 -37.652 222.053  1.00  0.00      B1   C
ATOM     90  CD2 LEU B  73       1.528 -37.823 219.796  1.00  0.00      B1   C
ATOM     91  N   THR B  74       1.753 -42.862 221.719  1.00  0.00      B1   N
ATOM     92  CA  THR B  74       2.408 -44.022 222.313  1.00  0.00      B1   C
ATOM     93  C   THR B  74       2.798 -45.035 221.243  1.00  0.00      B1   C
ATOM     94  O   THR B  74       3.918 -45.558 221.244  1.00  0.00      B1   O
ATOM     95  CB  THR B  74       1.459 -44.617 223.371  1.00  0.00      B1   C
ATOM     96  OG1 THR B  74       0.236 -45.043 222.795  1.00  0.00      B1   O
ATOM     97  CG2 THR B  74       1.120 -43.574 224.449  1.00  0.00      B1   C
ATOM     98  N   GLY B  75       1.884 -45.319 220.314  1.00  0.00      B1   N
ATOM     99  CA  GLY B  75       2.200 -46.260 219.252  1.00  0.00      B1   C
ATOM    100  C   GLY B  75       3.351 -45.790 218.384  1.00  0.00      B1   C
ATOM    101  O   GLY B  75       4.275 -46.551 218.085  1.00  0.00      B1   O
ATOM    102  N   PHE B  76       3.313 -44.522 217.970  1.00  0.00      B1   N
ATOM    103  CA  PHE B  76       4.367 -43.992 217.111  1.00  0.00      B1   C
ATOM    104  C   PHE B  76       5.709 -43.982 217.833  1.00  0.00      B1   C
ATOM    105  O   PHE B  76       6.704 -44.513 217.326  1.00  0.00      B1   O
ATOM    106  CB  PHE B  76       3.976 -42.570 216.675  1.00  0.00      B1   C
ATOM    107  CG  PHE B  76       5.045 -41.916 215.838  1.00  0.00      B1   C
ATOM    108  CD1 PHE B  76       5.210 -42.271 214.503  1.00  0.00      B1   C
ATOM    109  CD2 PHE B  76       5.913 -40.986 216.402  1.00  0.00      B1   C
ATOM    110  CE1 PHE B  76       6.225 -41.705 213.743  1.00  0.00      B1   C
ATOM    111  CE2 PHE B  76       6.930 -40.418 215.645  1.00  0.00      B1   C
ATOM    112  CZ  PHE B  76       7.085 -40.777 214.314  1.00  0.00      B1   C
ATOM    113  N   LEU B  77       5.756 -43.380 219.024  1.00  0.00      B1   N
ATOM    114  CA  LEU B  77       7.004 -43.336 219.779  1.00  0.00      B1   C
ATOM    115  C   LEU B  77       7.533 -44.739 220.054  1.00  0.00      B1   C
ATOM    116  O   LEU B  77       8.730 -45.003 219.893  1.00  0.00      B1   O
ATOM    117  CB  LEU B  77       6.772 -42.592 221.107  1.00  0.00      B1   C
ATOM    118  CG  LEU B  77       6.474 -41.090 220.936  1.00  0.00      B1   C
ATOM    119  CD1 LEU B  77       5.921 -40.496 222.238  1.00  0.00      B1   C
ATOM    120  CD2 LEU B  77       7.717 -40.314 220.480  1.00  0.00      B1   C
ATOM    121  N   ALA B  78       6.654 -45.655 220.470  1.00  0.00      B1   N
ATOM    122  CA  ALA B  78       7.079 -47.032 220.696  1.00  0.00      B1   C
ATOM    123  C   ALA B  78       7.640 -47.651 219.421  1.00  0.00      B1   C
ATOM    124  O   ALA B  78       8.625 -48.397 219.464  1.00  0.00      B1   O
ATOM    125  CB  ALA B  78       5.900 -47.855 221.228  1.00  0.00      B1   C
ATOM    126  N   LEU B  79       7.023 -47.352 218.276  1.00  0.00      B1   N
ATOM    127  CA  LEU B  79       7.497 -47.905 217.011  1.00  0.00      B1   C
ATOM    128  C   LEU B  79       8.917 -47.441 216.713  1.00  0.00      B1   C
ATOM    129  O   LEU B  79       9.803 -48.253 216.419  1.00  0.00      B1   O
ATOM    130  CB  LEU B  79       6.523 -47.519 215.884  1.00  0.00      B1   C
ATOM    131  CG  LEU B  79       6.947 -47.985 214.477  1.00  0.00      B1   C
ATOM    132  CD1 LEU B  79       7.136 -49.506 214.402  1.00  0.00      B1   C
ATOM    133  CD2 LEU B  79       5.931 -47.512 213.430  1.00  0.00      B1   C
ATOM    134  N   VAL B  80       9.151 -46.129 216.790  1.00  0.00      B1   N
ATOM    135  CA  VAL B  80      10.482 -45.586 216.532  1.00  0.00      B1   C
ATOM    136  C   VAL B  80      11.504 -46.195 217.484  1.00  0.00      B1   C
ATOM    137  O   VAL B  80      12.635 -46.502 217.090  1.00  0.00      B1   O
ATOM    138  CB  VAL B  80      10.420 -44.049 216.691  1.00  0.00      B1   C
ATOM    139  CG1 VAL B  80      11.804 -43.382 216.607  1.00  0.00      B1   C
ATOM    140  CG2 VAL B  80       9.477 -43.419 215.653  1.00  0.00      B1   C
ATOM    141  N   THR B  81      11.126 -46.374 218.751  1.00  0.00      B1   N
ATOM    142  CA  THR B  81      12.052 -46.944 219.725  1.00  0.00      B1   C
ATOM    143  C   THR B  81      12.496 -48.341 219.311  1.00  0.00      B1   C
ATOM    144  O   THR B  81      13.690 -48.659 219.333  1.00  0.00      B1   O
ATOM    145  CB  THR B  81      11.421 -47.044 221.132  1.00  0.00      B1   C
ATOM    146  OG1 THR B  81      10.875 -45.807 221.533  1.00  0.00      B1   O
ATOM    147  CG2 THR B  81      12.456 -47.418 222.206  1.00  0.00      B1   C
ATOM    148  N   ILE B  82      11.544 -49.192 218.925  1.00  0.00      B1   N
ATOM    149  CA  ILE B  82      11.876 -50.583 218.630  1.00  0.00      B1   C
ATOM    150  C   ILE B  82      12.797 -50.666 217.417  1.00  0.00      B1   C
ATOM    151  O   ILE B  82      13.876 -51.266 217.477  1.00  0.00      B1   O
ATOM    152  CB  ILE B  82      10.561 -51.374 218.467  1.00  0.00      B1   C
ATOM    153  CG1 ILE B  82       9.779 -51.383 219.798  1.00  0.00      B1   C
ATOM    154  CG2 ILE B  82      10.805 -52.812 217.973  1.00  0.00      B1   C
ATOM    155  CD1 ILE B  82       8.319 -51.826 219.658  1.00  0.00      B1   C
ATOM    156  N   ILE B  83      12.393 -50.057 216.300  1.00  0.00      B1   N
ATOM    157  CA  ILE B  83      13.239 -50.092 215.109  1.00  0.00      B1   C
ATOM    158  C   ILE B  83      14.562 -49.385 215.378  1.00  0.00      B1   C
ATOM    159  O   ILE B  83      15.622 -49.820 214.911  1.00  0.00      B1   O
ATOM    160  CB  ILE B  83      12.472 -49.502 213.902  1.00  0.00      B1   C
ATOM    161  CG1 ILE B  83      12.197 -47.990 214.047  1.00  0.00      B1   C
ATOM    162  CG2 ILE B  83      11.175 -50.295 213.665  1.00  0.00      B1   C
ATOM    163  CD1 ILE B  83      11.328 -47.398 212.932  1.00  0.00      B1   C
ATOM    164  N   GLY B  84      14.524 -48.292 216.143  1.00  0.00      B1   N
ATOM    165  CA  GLY B  84      15.747 -47.559 216.428  1.00  0.00      B1   C
ATOM    166  C   GLY B  84      16.786 -48.411 217.131  1.00  0.00      B1   C
ATOM    167  O   GLY B  84      17.933 -48.509 216.686  1.00  0.00      B1   O
ATOM    168  N   ASN B  85      16.400 -49.040 218.241  1.00  0.00      B1   N
ATOM    169  CA  ASN B  85      17.328 -49.891 218.973  1.00  0.00      B1   C
ATOM    170  C   ASN B  85      17.539 -51.243 218.304  1.00  0.00      B1   C
ATOM    171  O   ASN B  85      18.566 -51.885 218.550  1.00  0.00      B1   O
ATOM    172  CB  ASN B  85      16.813 -50.091 220.410  1.00  0.00      B1   C
ATOM    173  CG  ASN B  85      16.974 -48.799 221.220  1.00  0.00      B1   C
ATOM    174  OD1 ASN B  85      18.081 -48.393 221.544  1.00  0.00      B1   O
ATOM    175  ND2 ASN B  85      15.824 -48.180 221.527  1.00  0.00      B1   N
ATOM    176  N   ILE B  86      16.596 -51.690 217.472  1.00  0.00      B1   N
ATOM    177  CA  ILE B  86      16.805 -52.926 216.723  1.00  0.00      B1   C
ATOM    178  C   ILE B  86      17.917 -52.743 215.698  1.00  0.00      B1   C
ATOM    179  O   ILE B  86      18.783 -53.613 215.537  1.00  0.00      B1   O
ATOM    180  CB  ILE B  86      15.484 -53.436 216.103  1.00  0.00      B1   C
ATOM    181  CG1 ILE B  86      14.571 -54.079 217.172  1.00  0.00      B1   C
ATOM    182  CG2 ILE B  86      15.679 -54.390 214.908  1.00  0.00      B1   C
ATOM    183  CD1 ILE B  86      15.009 -55.478 217.626  1.00  0.00      B1   C
ATOM    184  N   LEU B  87      17.914 -51.612 214.988  1.00  0.00      B1   N
ATOM    185  CA  LEU B  87      18.972 -51.343 214.020  1.00  0.00      B1   C
ATOM    186  C   LEU B  87      20.327 -51.225 214.705  1.00  0.00      B1   C
ATOM    187  O   LEU B  87      21.350 -51.647 214.153  1.00  0.00      B1   O
ATOM    188  CB  LEU B  87      18.649 -50.031 213.283  1.00  0.00      B1   C
ATOM    189  CG  LEU B  87      17.462 -50.138 212.308  1.00  0.00      B1   C
ATOM    190  CD1 LEU B  87      16.914 -48.746 211.969  1.00  0.00      B1   C
ATOM    191  CD2 LEU B  87      17.859 -50.878 211.023  1.00  0.00      B1   C
ATOM    192  N   VAL B  88      20.355 -50.650 215.909  1.00  0.00      B1   N
ATOM    193  CA  VAL B  88      21.615 -50.494 216.630  1.00  0.00      B1   C
ATOM    194  C   VAL B  88      22.244 -51.855 216.898  1.00  0.00      B1   C
ATOM    195  O   VAL B  88      23.412 -52.096 216.569  1.00  0.00      B1   O
ATOM    196  CB  VAL B  88      21.361 -49.714 217.943  1.00  0.00      B1   C
ATOM    197  CG1 VAL B  88      22.539 -49.782 218.932  1.00  0.00      B1   C
ATOM    198  CG2 VAL B  88      21.025 -48.243 217.662  1.00  0.00      B1   C
ATOM    199  N   ILE B  89      21.478 -52.767 217.499  1.00  0.00      B1   N
ATOM    200  CA  ILE B  89      22.007 -54.093 217.804  1.00  0.00      B1   C
ATOM    201  C   ILE B  89      22.370 -54.831 216.522  1.00  0.00      B1   C
ATOM    202  O   ILE B  89      23.417 -55.484 216.439  1.00  0.00      B1   O
ATOM    203  CB  ILE B  89      21.050 -54.918 218.699  1.00  0.00      B1   C
ATOM    204  CG1 ILE B  89      21.603 -56.330 218.983  1.00  0.00      B1   C
ATOM    205  CG2 ILE B  89      19.628 -55.021 218.133  1.00  0.00      B1   C
ATOM    206  CD1 ILE B  89      20.920 -57.020 220.171  1.00  0.00      B1   C
ATOM    207  N   VAL B  90      21.514 -54.739 215.503  1.00  0.00      B1   N
ATOM    208  CA  VAL B  90      21.811 -55.381 214.225  1.00  0.00      B1   C
ATOM    209  C   VAL B  90      23.028 -54.736 213.573  1.00  0.00      B1   C
ATOM    210  O   VAL B  90      23.951 -55.426 213.124  1.00  0.00      B1   O
ATOM    211  CB  VAL B  90      20.563 -55.310 213.316  1.00  0.00      B1   C
ATOM    212  CG1 VAL B  90      20.850 -55.739 211.867  1.00  0.00      B1   C
ATOM    213  CG2 VAL B  90      19.419 -56.167 213.882  1.00  0.00      B1   C
ATOM    214  N   ALA B  91      23.049 -53.400 213.512  1.00  0.00      B1   N
ATOM    215  CA  ALA B  91      24.175 -52.698 212.904  1.00  0.00      B1   C
ATOM    216  C   ALA B  91      25.500 -53.096 213.538  1.00  0.00      B1   C
ATOM    217  O   ALA B  91      26.550 -53.004 212.893  1.00  0.00      B1   O
ATOM    218  CB  ALA B  91      23.974 -51.182 213.054  1.00  0.00      B1   C
ATOM    219  N   PHE B  92      25.474 -53.532 214.798  1.00  0.00      B1   N
ATOM    220  CA  PHE B  92      26.695 -53.977 215.458  1.00  0.00      B1   C
ATOM    221  C   PHE B  92      27.049 -55.408 215.069  1.00  0.00      B1   C
ATOM    222  O   PHE B  92      28.227 -55.727 214.868  1.00  0.00      B1   O
ATOM    223  CB  PHE B  92      26.455 -53.851 216.973  1.00  0.00      B1   C
ATOM    224  CG  PHE B  92      27.646 -54.251 217.806  1.00  0.00      B1   C
ATOM    225  CD1 PHE B  92      28.628 -53.319 218.129  1.00  0.00      B1   C
ATOM    226  CD2 PHE B  92      27.755 -55.546 218.305  1.00  0.00      B1   C
ATOM    227  CE1 PHE B  92      29.690 -53.673 218.951  1.00  0.00      B1   C
ATOM    228  CE2 PHE B  92      28.828 -55.907 219.111  1.00  0.00      B1   C
ATOM    229  CZ  PHE B  92      29.796 -54.968 219.435  1.00  0.00      B1   C
ATOM    230  N   LYS B  93      26.042 -56.275 214.945  1.00  0.00      B1   N
ATOM    231  CA  LYS B  93      26.306 -57.680 214.650  1.00  0.00      B1   C
ATOM    232  C   LYS B  93      26.785 -57.872 213.215  1.00  0.00      B1   C
ATOM    233  O   LYS B  93      27.719 -58.643 212.966  1.00  0.00      B1   O
ATOM    234  CB  LYS B  93      24.990 -58.441 214.856  1.00  0.00      B1   C
ATOM    235  N   VAL B  94      26.164 -57.180 212.261  1.00  0.00      B1   N
ATOM    236  CA  VAL B  94      26.458 -57.424 210.852  1.00  0.00      B1   C
ATOM    237  C   VAL B  94      27.736 -56.711 210.426  1.00  0.00      B1   C
ATOM    238  O   VAL B  94      28.614 -57.308 209.791  1.00  0.00      B1   O
ATOM    239  CB  VAL B  94      25.249 -56.936 210.020  1.00  0.00      B1   C
ATOM    240  CG1 VAL B  94      25.458 -57.138 208.510  1.00  0.00      B1   C
ATOM    241  CG2 VAL B  94      23.941 -57.618 210.457  1.00  0.00      B1   C
ATOM    242  N   ASN B  95      27.865 -55.430 210.766  1.00  0.00      B1   N
ATOM    243  CA  ASN B  95      28.984 -54.622 210.297  1.00  0.00      B1   C
ATOM    244  C   ASN B  95      30.227 -54.904 211.135  1.00  0.00      B1   C
ATOM    245  O   ASN B  95      30.240 -54.649 212.345  1.00  0.00      B1   O
ATOM    246  CB  ASN B  95      28.598 -53.132 210.377  1.00  0.00      B1   C
ATOM    247  CG  ASN B  95      29.632 -52.222 209.692  1.00  0.00      B1   C
ATOM    248  OD1 ASN B  95      30.651 -52.665 209.179  1.00  0.00      B1   O
ATOM    249  ND2 ASN B  95      29.306 -50.923 209.718  1.00  0.00      B1   N
ATOM    250  N   LYS B  96      31.274 -55.425 210.489  1.00  0.00      B1   N
ATOM    251  CA  LYS B  96      32.529 -55.714 211.176  1.00  0.00      B1   C
ATOM    252  C   LYS B  96      33.293 -54.451 211.551  1.00  0.00      B1   C
ATOM    253  O   LYS B  96      34.220 -54.521 212.366  1.00  0.00      B1   O
ATOM    254  CB  LYS B  96      33.368 -56.586 210.206  1.00  0.00      B1   C
ATOM    255  CG  LYS B  96      34.882 -56.676 210.502  1.00  0.00      B1   C
ATOM    256  CD  LYS B  96      35.694 -55.525 209.863  1.00  0.00      B1   C
ATOM    257  CE  LYS B  96      36.906 -55.092 210.701  1.00  0.00      B1   C
ATOM    258  NZ  LYS B  96      37.514 -53.852 210.210  1.00  0.00      B1   N
ATOM    259  N   GLN B  97      32.931 -53.303 210.979  1.00  0.00      B1   N
ATOM    260  CA  GLN B  97      33.740 -52.103 211.157  1.00  0.00      B1   C
ATOM    261  C   GLN B  97      33.550 -51.487 212.539  1.00  0.00      B1   C
ATOM    262  O   GLN B  97      34.527 -51.081 213.179  1.00  0.00      B1   O
ATOM    263  CB  GLN B  97      33.451 -51.109 210.021  1.00  0.00      B1   C
ATOM    264  CG  GLN B  97      34.448 -49.937 209.943  1.00  0.00      B1   C
ATOM    265  CD  GLN B  97      35.881 -50.375 209.566  1.00  0.00      B1   C
ATOM    266  OE1 GLN B  97      36.235 -51.550 209.535  1.00  0.00      B1   O
ATOM    267  NE2 GLN B  97      36.683 -49.340 209.278  1.00  0.00      B1   N
ATOM    268  N   LEU B  98      32.308 -51.413 213.020  1.00  0.00      B1   N
ATOM    269  CA  LEU B  98      31.991 -50.728 214.268  1.00  0.00      B1   C
ATOM    270  C   LEU B  98      31.834 -51.687 215.444  1.00  0.00      B1   C
ATOM    271  O   LEU B  98      31.059 -51.413 216.366  1.00  0.00      B1   O
ATOM    272  CB  LEU B  98      30.848 -49.711 214.060  1.00  0.00      B1   C
ATOM    273  CG  LEU B  98      29.493 -50.234 213.543  1.00  0.00      B1   C
ATOM    274  CD1 LEU B  98      28.784 -51.132 214.557  1.00  0.00      B1   C
ATOM    275  CD2 LEU B  98      28.580 -49.048 213.197  1.00  0.00      B1   C
ATOM    276  N   LYS B  99      32.558 -52.803 215.436  1.00  0.00      B1   N
ATOM    277  CA  LYS B  99      32.569 -53.740 216.559  1.00  0.00      B1   C
ATOM    278  C   LYS B  99      33.799 -53.439 217.409  1.00  0.00      B1   C
ATOM    279  O   LYS B  99      34.919 -53.812 217.053  1.00  0.00      B1   O
ATOM    280  CB  LYS B  99      32.612 -55.179 216.022  1.00  0.00      B1   C
ATOM    281  CG  LYS B  99      31.363 -55.521 215.201  1.00  0.00      B1   C
ATOM    282  CD  LYS B  99      31.468 -56.865 214.464  1.00  0.00      B1   C
ATOM    283  CE  LYS B  99      30.892 -58.049 215.235  1.00  0.00      B1   C
ATOM    284  NZ  LYS B  99      29.447 -58.112 215.046  1.00  0.00      B1   N
ATOM    285  N   THR B 100      33.587 -52.762 218.535  1.00  0.00      B1   N
ATOM    286  CA  THR B 100      34.665 -52.416 219.449  1.00  0.00      B1   C
ATOM    287  C   THR B 100      34.170 -52.569 220.879  1.00  0.00      B1   C
ATOM    288  O   THR B 100      32.971 -52.711 221.133  1.00  0.00      B1   O
ATOM    289  CB  THR B 100      35.085 -50.946 219.227  1.00  0.00      B1   C
ATOM    290  OG1 THR B 100      34.027 -50.052 219.516  1.00  0.00      B1   O
ATOM    291  CG2 THR B 100      35.549 -50.665 217.794  1.00  0.00      B1   C
ATOM    292  N   VAL B 101      35.114 -52.544 221.822  1.00  0.00      B1   N
ATOM    293  CA  VAL B 101      34.741 -52.562 223.234  1.00  0.00      B1   C
ATOM    294  C   VAL B 101      33.898 -51.339 223.571  1.00  0.00      B1   C
ATOM    295  O   VAL B 101      32.964 -51.413 224.378  1.00  0.00      B1   O
ATOM    296  CB  VAL B 101      36.014 -52.649 224.099  1.00  0.00      B1   C
ATOM    297  CG1 VAL B 101      35.670 -52.737 225.592  1.00  0.00      B1   C
ATOM    298  CG2 VAL B 101      36.865 -53.864 223.697  1.00  0.00      B1   C
ATOM    299  N   ASN B 102      34.211 -50.198 222.957  1.00  0.00      B1   N
ATOM    300  CA  ASN B 102      33.393 -49.005 223.143  1.00  0.00      B1   C
ATOM    301  C   ASN B 102      31.943 -49.279 222.762  1.00  0.00      B1   C
ATOM    302  O   ASN B 102      31.038 -49.193 223.600  1.00  0.00      B1   O
ATOM    303  CB  ASN B 102      34.054 -47.906 222.283  1.00  0.00      B1   C
ATOM    304  CG  ASN B 102      33.321 -46.563 222.296  1.00  0.00      B1   C
ATOM    305  OD1 ASN B 102      32.105 -46.493 222.196  1.00  0.00      B1   O
ATOM    306  ND2 ASN B 102      34.132 -45.501 222.422  1.00  0.00      B1   N
ATOM    307  N   ASN B 103      31.701 -49.619 221.494  1.00  0.00      B1   N
ATOM    308  CA  ASN B 103      30.343 -49.927 221.062  1.00  0.00      B1   C
ATOM    309  C   ASN B 103      29.764 -51.125 221.801  1.00  0.00      B1   C
ATOM    310  O   ASN B 103      28.538 -51.277 221.846  1.00  0.00      B1   O
ATOM    311  CB  ASN B 103      30.279 -50.084 219.536  1.00  0.00      B1   C
ATOM    312  CG  ASN B 103      30.483 -48.727 218.844  1.00  0.00      B1   C
ATOM    313  OD1 ASN B 103      30.780 -47.716 219.466  1.00  0.00      B1   O
ATOM    314  ND2 ASN B 103      30.295 -48.767 217.520  1.00  0.00      B1   N
ATOM    315  N   TYR B 104      30.616 -51.980 222.374  1.00  0.00      B1   N
ATOM    316  CA  TYR B 104      30.128 -53.082 223.196  1.00  0.00      B1   C
ATOM    317  C   TYR B 104      29.158 -52.578 224.257  1.00  0.00      B1   C
ATOM    318  O   TYR B 104      28.115 -53.193 224.504  1.00  0.00      B1   O
ATOM    319  CB  TYR B 104      31.314 -53.843 223.806  1.00  0.00      B1   C
ATOM    320  CG  TYR B 104      31.010 -55.266 224.182  1.00  0.00      B1   C
ATOM    321  CD1 TYR B 104      30.832 -55.620 225.515  1.00  0.00      B1   C
ATOM    322  CD2 TYR B 104      31.010 -56.264 223.212  1.00  0.00      B1   C
ATOM    323  CE1 TYR B 104      30.669 -56.951 225.871  1.00  0.00      B1   C
ATOM    324  CE2 TYR B 104      30.839 -57.596 223.568  1.00  0.00      B1   C
ATOM    325  CZ  TYR B 104      30.676 -57.940 224.901  1.00  0.00      B1   C
ATOM    326  OH  TYR B 104      30.538 -59.262 225.270  1.00  0.00      B1   O
ATOM    327  N   PHE B 105      29.487 -51.448 224.888  1.00  0.00      B1   N
ATOM    328  CA  PHE B 105      28.605 -50.863 225.891  1.00  0.00      B1   C
ATOM    329  C   PHE B 105      27.350 -50.283 225.250  1.00  0.00      B1   C
ATOM    330  O   PHE B 105      26.231 -50.540 225.710  1.00  0.00      B1   O
ATOM    331  CB  PHE B 105      29.363 -49.839 226.745  1.00  0.00      B1   C
ATOM    332  CG  PHE B 105      30.503 -50.484 227.493  1.00  0.00      B1   C
ATOM    333  CD1 PHE B 105      30.266 -51.518 228.396  1.00  0.00      B1   C
ATOM    334  CD2 PHE B 105      31.812 -50.058 227.293  1.00  0.00      B1   C
ATOM    335  CE1 PHE B 105      31.316 -52.131 229.066  1.00  0.00      B1   C
ATOM    336  CE2 PHE B 105      32.860 -50.647 227.988  1.00  0.00      B1   C
ATOM    337  CZ  PHE B 105      32.616 -51.690 228.869  1.00  0.00      B1   C
ATOM    338  N   LEU B 106      27.518 -49.491 224.186  1.00  0.00      B1   N
ATOM    339  CA  LEU B 106      26.366 -48.903 223.506  1.00  0.00      B1   C
ATOM    340  C   LEU B 106      25.344 -49.960 223.113  1.00  0.00      B1   C
ATOM    341  O   LEU B 106      24.148 -49.662 223.011  1.00  0.00      B1   O
ATOM    342  CB  LEU B 106      26.857 -48.126 222.273  1.00  0.00      B1   C
ATOM    343  CG  LEU B 106      27.344 -46.697 222.583  1.00  0.00      B1   C
ATOM    344  CD1 LEU B 106      28.429 -46.638 223.667  1.00  0.00      B1   C
ATOM    345  CD2 LEU B 106      27.830 -46.011 221.299  1.00  0.00      B1   C
ATOM    346  N   LEU B 107      25.792 -51.194 222.878  1.00  0.00      B1   N
ATOM    347  CA  LEU B 107      24.856 -52.275 222.593  1.00  0.00      B1   C
ATOM    348  C   LEU B 107      24.008 -52.592 223.817  1.00  0.00      B1   C
ATOM    349  O   LEU B 107      22.782 -52.728 223.720  1.00  0.00      B1   O
ATOM    350  CB  LEU B 107      25.683 -53.493 222.137  1.00  0.00      B1   C
ATOM    351  CG  LEU B 107      24.930 -54.834 222.107  1.00  0.00      B1   C
ATOM    352  CD1 LEU B 107      23.719 -54.787 221.174  1.00  0.00      B1   C
ATOM    353  CD2 LEU B 107      25.872 -55.977 221.710  1.00  0.00      B1   C
ATOM    354  N   SER B 108      24.647 -52.709 224.984  1.00  0.00      B1   N
ATOM    355  CA  SER B 108      23.905 -52.990 226.208  1.00  0.00      B1   C
ATOM    356  C   SER B 108      22.856 -51.917 226.474  1.00  0.00      B1   C
ATOM    357  O   SER B 108      21.759 -52.218 226.959  1.00  0.00      B1   O
ATOM    358  CB  SER B 108      24.874 -53.095 227.395  1.00  0.00      B1   C
ATOM    359  OG  SER B 108      24.210 -53.384 228.614  1.00  0.00      B1   O
ATOM    360  N   LEU B 109      23.175 -50.658 226.166  1.00  0.00      B1   N
ATOM    361  CA  LEU B 109      22.180 -49.596 226.279  1.00  0.00      B1   C
ATOM    362  C   LEU B 109      20.956 -49.906 225.427  1.00  0.00      B1   C
ATOM    363  O   LEU B 109      19.815 -49.784 225.888  1.00  0.00      B1   O
ATOM    364  CB  LEU B 109      22.736 -48.233 225.809  1.00  0.00      B1   C
ATOM    365  CG  LEU B 109      23.535 -47.432 226.848  1.00  0.00      B1   C
ATOM    366  CD1 LEU B 109      24.134 -46.190 226.171  1.00  0.00      B1   C
ATOM    367  CD2 LEU B 109      22.657 -46.997 228.033  1.00  0.00      B1   C
ATOM    368  N   ALA B 110      21.177 -50.309 224.173  1.00  0.00      B1   N
ATOM    369  CA  ALA B 110      20.061 -50.636 223.293  1.00  0.00      B1   C
ATOM    370  C   ALA B 110      19.211 -51.759 223.875  1.00  0.00      B1   C
ATOM    371  O   ALA B 110      17.980 -51.743 223.755  1.00  0.00      B1   O
ATOM    372  CB  ALA B 110      20.591 -51.003 221.902  1.00  0.00      B1   C
ATOM    373  N   CYS B 111      19.851 -52.745 224.506  1.00  0.00      B1   N
ATOM    374  CA  CYS B 111      19.102 -53.828 225.135  1.00  0.00      B1   C
ATOM    375  C   CYS B 111      18.148 -53.288 226.193  1.00  0.00      B1   C
ATOM    376  O   CYS B 111      16.962 -53.635 226.213  1.00  0.00      B1   O
ATOM    377  CB  CYS B 111      20.075 -54.849 225.740  1.00  0.00      B1   C
ATOM    378  SG  CYS B 111      21.187 -55.586 224.512  1.00  0.00      B1   S
ATOM    379  N   ALA B 112      18.685 -52.398 227.058  1.00  0.00      B1   N
ATOM    380  CA  ALA B 112      17.880 -51.766 228.111  1.00  0.00      B1   C
ATOM    381  C   ALA B 112      16.714 -50.915 227.549  1.00  0.00      B1   C
ATOM    382  O   ALA B 112      15.581 -50.985 228.008  1.00  0.00      B1   O
ATOM    383  CB  ALA B 112      18.793 -50.886 228.977  1.00  0.00      B1   C
ATOM    384  N   ASP B 113      17.084 -50.120 226.530  1.00  0.00      B1   N
ATOM    385  CA  ASP B 113      16.195 -49.178 225.861  1.00  0.00      B1   C
ATOM    386  C   ASP B 113      15.129 -49.909 225.035  1.00  0.00      B1   C
ATOM    387  O   ASP B 113      13.999 -49.453 224.904  1.00  0.00      B1   O
ATOM    388  CB  ASP B 113      17.025 -48.256 224.939  1.00  0.00      B1   C
ATOM    389  CG  ASP B 113      17.694 -47.113 225.716  1.00  0.00      B1   C
ATOM    390  OD1 ASP B 113      17.119 -46.647 226.691  1.00  0.00      B1   O
ATOM    391  OD2 ASP B 113      18.783 -46.669 225.359  1.00  0.00      B1   O
ATOM    392  N   LEU B 114      15.543 -51.070 224.485  1.00  0.00      B1   N
ATOM    393  CA  LEU B 114      14.596 -51.848 223.693  1.00  0.00      B1   C
ATOM    394  C   LEU B 114      13.508 -52.451 224.573  1.00  0.00      B1   C
ATOM    395  O   LEU B 114      12.346 -52.544 224.158  1.00  0.00      B1   O
ATOM    396  CB  LEU B 114      15.358 -52.916 222.891  1.00  0.00      B1   C
ATOM    397  CG  LEU B 114      14.485 -53.782 221.962  1.00  0.00      B1   C
ATOM    398  CD1 LEU B 114      13.712 -52.941 220.935  1.00  0.00      B1   C
ATOM    399  CD2 LEU B 114      15.348 -54.829 221.247  1.00  0.00      B1   C
ATOM    400  N   ILE B 115      13.906 -52.862 225.797  1.00  0.00      B1   N
ATOM    401  CA  ILE B 115      12.954 -53.455 226.745  1.00  0.00      B1   C
ATOM    402  C   ILE B 115      11.850 -52.444 227.126  1.00  0.00      B1   C
ATOM    403  O   ILE B 115      10.682 -52.788 227.268  1.00  0.00      B1   O
ATOM    404  CB  ILE B 115      13.725 -53.968 227.986  1.00  0.00      B1   C
ATOM    405  CG1 ILE B 115      14.584 -55.195 227.623  1.00  0.00      B1   C
ATOM    406  CG2 ILE B 115      12.803 -54.297 229.178  1.00  0.00      B1   C
ATOM    407  CD1 ILE B 115      15.717 -55.459 228.622  1.00  0.00      B1   C
ATOM    408  N   ILE B 116      12.310 -51.186 227.271  1.00  0.00      B1   N
ATOM    409  CA  ILE B 116      11.429 -50.081 227.630  1.00  0.00      B1   C
ATOM    410  C   ILE B 116      10.409 -49.791 226.504  1.00  0.00      B1   C
ATOM    411  O   ILE B 116       9.227 -49.595 226.756  1.00  0.00      B1   O
ATOM    412  CB  ILE B 116      12.304 -48.857 227.991  1.00  0.00      B1   C
ATOM    413  CG1 ILE B 116      13.111 -49.132 229.280  1.00  0.00      B1   C
ATOM    414  CG2 ILE B 116      11.466 -47.579 228.144  1.00  0.00      B1   C
ATOM    415  CD1 ILE B 116      14.225 -48.111 229.547  1.00  0.00      B1   C
ATOM    416  N   GLY B 117      10.929 -49.777 225.259  1.00  0.00      B1   N
ATOM    417  CA  GLY B 117      10.095 -49.436 224.105  1.00  0.00      B1   C
ATOM    418  C   GLY B 117       8.990 -50.465 223.787  1.00  0.00      B1   C
ATOM    419  O   GLY B 117       7.929 -50.132 223.274  1.00  0.00      B1   O
ATOM    420  N   VAL B 118       9.318 -51.728 224.115  1.00  0.00      B1   N
ATOM    421  CA  VAL B 118       8.472 -52.873 223.788  1.00  0.00      B1   C
ATOM    422  C   VAL B 118       7.402 -53.079 224.854  1.00  0.00      B1   C
ATOM    423  O   VAL B 118       6.202 -53.120 224.556  1.00  0.00      B1   O
ATOM    424  CB  VAL B 118       9.365 -54.127 223.624  1.00  0.00      B1   C
ATOM    425  CG1 VAL B 118       8.559 -55.435 223.523  1.00  0.00      B1   C
ATOM    426  CG2 VAL B 118      10.272 -54.004 222.390  1.00  0.00      B1   C
ATOM    427  N   ILE B 119       7.822 -53.215 226.111  1.00  0.00      B1   N
ATOM    428  CA  ILE B 119       6.909 -53.540 227.201  1.00  0.00      B1   C
ATOM    429  C   ILE B 119       6.441 -52.275 227.907  1.00  0.00      B1   C
ATOM    430  O   ILE B 119       5.247 -51.952 227.901  1.00  0.00      B1   O
ATOM    431  CB  ILE B 119       7.638 -54.478 228.200  1.00  0.00      B1   C
ATOM    432  CG1 ILE B 119       8.187 -55.740 227.500  1.00  0.00      B1   C
ATOM    433  CG2 ILE B 119       6.736 -54.857 229.392  1.00  0.00      B1   C
ATOM    434  CD1 ILE B 119       9.018 -56.641 228.423  1.00  0.00      B1   C
ATOM    435  N   SER B 120       7.408 -51.567 228.532  1.00  0.00      B1   N
ATOM    436  CA  SER B 120       7.084 -50.503 229.492  1.00  0.00      B1   C
ATOM    437  C   SER B 120       6.202 -49.370 228.917  1.00  0.00      B1   C
ATOM    438  O   SER B 120       5.314 -48.863 229.588  1.00  0.00      B1   O
ATOM    439  CB  SER B 120       8.373 -49.920 230.090  1.00  0.00      B1   C
ATOM    440  OG  SER B 120       9.212 -50.977 230.539  1.00  0.00      B1   O
ATOM    441  N   MET B 121       6.486 -49.008 227.646  1.00  0.00      B1   N
ATOM    442  CA  MET B 121       5.736 -47.938 226.986  1.00  0.00      B1   C
ATOM    443  C   MET B 121       4.243 -48.271 226.837  1.00  0.00      B1   C
ATOM    444  O   MET B 121       3.383 -47.439 227.088  1.00  0.00      B1   O
ATOM    445  CB  MET B 121       6.333 -47.644 225.601  1.00  0.00      B1   C
ATOM    446  CG  MET B 121       7.610 -46.810 225.688  1.00  0.00      B1   C
ATOM    447  SD  MET B 121       8.183 -46.338 224.049  1.00  0.00      B1   S
ATOM    448  CE  MET B 121       9.734 -45.578 224.545  1.00  0.00      B1   C
ATOM    449  N   ASN B 122       3.983 -49.524 226.419  1.00  0.00      B1   N
ATOM    450  CA  ASN B 122       2.612 -49.921 226.128  1.00  0.00      B1   C
ATOM    451  C   ASN B 122       1.844 -50.363 227.368  1.00  0.00      B1   C
ATOM    452  O   ASN B 122       0.629 -50.141 227.444  1.00  0.00      B1   O
ATOM    453  CB  ASN B 122       2.658 -51.052 225.090  1.00  0.00      B1   C
ATOM    454  CG  ASN B 122       3.270 -50.533 223.779  1.00  0.00      B1   C
ATOM    455  OD1 ASN B 122       2.596 -49.922 222.962  1.00  0.00      B1   O
ATOM    456  ND2 ASN B 122       4.576 -50.805 223.626  1.00  0.00      B1   N
ATOM    457  N   LEU B 123       2.518 -50.974 228.345  1.00  0.00      B1   N
ATOM    458  CA  LEU B 123       1.848 -51.321 229.596  1.00  0.00      B1   C
ATOM    459  C   LEU B 123       1.468 -50.071 230.379  1.00  0.00      B1   C
ATOM    460  O   LEU B 123       0.347 -49.960 230.886  1.00  0.00      B1   O
ATOM    461  CB  LEU B 123       2.749 -52.246 230.441  1.00  0.00      B1   C
ATOM    462  CG  LEU B 123       2.559 -53.744 230.131  1.00  0.00      B1   C
ATOM    463  CD1 LEU B 123       3.023 -54.132 228.720  1.00  0.00      B1   C
ATOM    464  CD2 LEU B 123       3.270 -54.607 231.180  1.00  0.00      B1   C
ATOM    465  N   PHE B 124       2.420 -49.121 230.448  1.00  0.00      B1   N
ATOM    466  CA  PHE B 124       2.138 -47.860 231.133  1.00  0.00      B1   C
ATOM    467  C   PHE B 124       1.043 -47.035 230.413  1.00  0.00      B1   C
ATOM    468  O   PHE B 124       0.275 -46.312 231.033  1.00  0.00      B1   O
ATOM    469  CB  PHE B 124       3.433 -47.046 231.235  1.00  0.00      B1   C
ATOM    470  CG  PHE B 124       3.255 -45.770 232.020  1.00  0.00      B1   C
ATOM    471  CD1 PHE B 124       2.736 -45.791 233.311  1.00  0.00      B1   C
ATOM    472  CD2 PHE B 124       3.580 -44.545 231.449  1.00  0.00      B1   C
ATOM    473  CE1 PHE B 124       2.526 -44.610 234.007  1.00  0.00      B1   C
ATOM    474  CE2 PHE B 124       3.386 -43.363 232.148  1.00  0.00      B1   C
ATOM    475  CZ  PHE B 124       2.847 -43.394 233.425  1.00  0.00      B1   C
ATOM    476  N   THR B 125       1.011 -47.187 229.073  1.00  0.00      B1   N
ATOM    477  CA  THR B 125      -0.016 -46.508 228.288  1.00  0.00      B1   C
ATOM    478  C   THR B 125      -1.395 -47.091 228.570  1.00  0.00      B1   C
ATOM    479  O   THR B 125      -2.386 -46.354 228.633  1.00  0.00      B1   O
ATOM    480  CB  THR B 125       0.333 -46.592 226.790  1.00  0.00      B1   C
ATOM    481  OG1 THR B 125       1.409 -45.716 226.509  1.00  0.00      B1   O
ATOM    482  CG2 THR B 125      -0.826 -46.200 225.865  1.00  0.00      B1   C
ATOM    483  N   THR B 126      -1.477 -48.412 228.740  1.00  0.00      B1   N
ATOM    484  CA  THR B 126      -2.743 -49.036 229.112  1.00  0.00      B1   C
ATOM    485  C   THR B 126      -3.256 -48.473 230.431  1.00  0.00      B1   C
ATOM    486  O   THR B 126      -4.427 -48.092 230.546  1.00  0.00      B1   O
ATOM    487  CB  THR B 126      -2.582 -50.567 229.182  1.00  0.00      B1   C
ATOM    488  OG1 THR B 126      -2.135 -51.003 227.909  1.00  0.00      B1   O
ATOM    489  CG2 THR B 126      -3.901 -51.279 229.538  1.00  0.00      B1   C
ATOM    490  N   TYR B 127      -2.338 -48.388 231.411  1.00  0.00      B1   N
ATOM    491  CA  TYR B 127      -2.650 -47.751 232.693  1.00  0.00      B1   C
ATOM    492  C   TYR B 127      -3.208 -46.306 232.537  1.00  0.00      B1   C
ATOM    493  O   TYR B 127      -4.084 -45.885 233.282  1.00  0.00      B1   O
ATOM    494  CB  TYR B 127      -1.362 -47.798 233.526  1.00  0.00      B1   C
ATOM    495  CG  TYR B 127      -1.392 -46.952 234.768  1.00  0.00      B1   C
ATOM    496  CD1 TYR B 127      -0.828 -45.681 234.746  1.00  0.00      B1   C
ATOM    497  CD2 TYR B 127      -1.945 -47.428 235.953  1.00  0.00      B1   C
ATOM    498  CE1 TYR B 127      -0.775 -44.916 235.899  1.00  0.00      B1   C
ATOM    499  CE2 TYR B 127      -1.862 -46.676 237.117  1.00  0.00      B1   C
ATOM    500  CZ  TYR B 127      -1.259 -45.427 237.091  1.00  0.00      B1   C
ATOM    501  OH  TYR B 127      -1.102 -44.710 238.257  1.00  0.00      B1   O
ATOM    502  N   ILE B 128      -2.663 -45.588 231.530  1.00  0.00      B1   N
ATOM    503  CA  ILE B 128      -3.145 -44.240 231.214  1.00  0.00      B1   C
ATOM    504  C   ILE B 128      -4.525 -44.286 230.522  1.00  0.00      B1   C
ATOM    505  O   ILE B 128      -5.437 -43.557 230.889  1.00  0.00      B1   O
ATOM    506  CB  ILE B 128      -2.096 -43.500 230.344  1.00  0.00      B1   C
ATOM    507  CG1 ILE B 128      -0.860 -43.139 231.188  1.00  0.00      B1   C
ATOM    508  CG2 ILE B 128      -2.667 -42.237 229.662  1.00  0.00      B1   C
ATOM    509  CD1 ILE B 128       0.351 -42.704 230.356  1.00  0.00      B1   C
ATOM    510  N   ILE B 129      -4.610 -45.165 229.500  1.00  0.00      B1   N
ATOM    511  CA  ILE B 129      -5.781 -45.219 228.626  1.00  0.00      B1   C
ATOM    512  C   ILE B 129      -7.021 -45.591 229.429  1.00  0.00      B1   C
ATOM    513  O   ILE B 129      -7.986 -44.822 229.514  1.00  0.00      B1   O
ATOM    514  CB  ILE B 129      -5.519 -46.116 227.392  1.00  0.00      B1   C
ATOM    515  CG1 ILE B 129      -4.578 -45.382 226.410  1.00  0.00      B1   C
ATOM    516  CG2 ILE B 129      -6.826 -46.535 226.689  1.00  0.00      B1   C
ATOM    517  CD1 ILE B 129      -4.198 -46.198 225.169  1.00  0.00      B1   C
ATOM    518  N   MET B 130      -7.008 -46.778 230.039  1.00  0.00      B1   N
ATOM    519  CA  MET B 130      -8.146 -47.243 230.821  1.00  0.00      B1   C
ATOM    520  C   MET B 130      -8.285 -46.514 232.150  1.00  0.00      B1   C
ATOM    521  O   MET B 130      -9.302 -46.691 232.830  1.00  0.00      B1   O
ATOM    522  CB  MET B 130      -7.940 -48.744 231.097  1.00  0.00      B1   C
ATOM    523  CG  MET B 130      -7.762 -49.576 229.821  1.00  0.00      B1   C
ATOM    524  SD  MET B 130      -7.544 -51.324 230.204  1.00  0.00      B1   S
ATOM    525  CE  MET B 130      -7.510 -51.965 228.521  1.00  0.00      B1   C
ATOM    526  N   ASN B 131      -7.298 -45.705 232.535  1.00  0.00      B1   N
ATOM    527  CA  ASN B 131      -7.340 -44.957 233.789  1.00  0.00      B1   C
ATOM    528  C   ASN B 131      -7.457 -45.886 234.994  1.00  0.00      B1   C
ATOM    529  O   ASN B 131      -7.977 -45.501 236.044  1.00  0.00      B1   O
ATOM    530  CB  ASN B 131      -8.440 -43.882 233.734  1.00  0.00      B1   C
ATOM    531  CG  ASN B 131      -8.236 -42.804 234.811  1.00  0.00      B1   C
ATOM    532  OD1 ASN B 131      -7.228 -42.111 234.843  1.00  0.00      B1   O
ATOM    533  ND2 ASN B 131      -9.248 -42.704 235.685  1.00  0.00      B1   N
ATOM    534  N   ARG B 132      -6.969 -47.116 234.852  1.00  0.00      B1   N
ATOM    535  CA  ARG B 132      -7.005 -48.103 235.922  1.00  0.00      B1   C
ATOM    536  C   ARG B 132      -6.167 -49.300 235.504  1.00  0.00      B1   C
ATOM    537  O   ARG B 132      -6.034 -49.591 234.312  1.00  0.00      B1   O
ATOM    538  CB  ARG B 132      -8.448 -48.555 236.194  1.00  0.00      B1   C
ATOM    539  N   TRP B 133      -5.603 -49.986 236.494  1.00  0.00      B1   N
ATOM    540  CA  TRP B 133      -4.775 -51.160 236.248  1.00  0.00      B1   C
ATOM    541  C   TRP B 133      -5.636 -52.413 236.361  1.00  0.00      B1   C
ATOM    542  O   TRP B 133      -6.162 -52.716 237.439  1.00  0.00      B1   O
ATOM    543  CB  TRP B 133      -3.621 -51.213 237.266  1.00  0.00      B1   C
ATOM    544  CG  TRP B 133      -2.660 -52.330 236.899  1.00  0.00      B1   C
ATOM    545  CD1 TRP B 133      -2.753 -53.666 237.302  1.00  0.00      B1   C
ATOM    546  CD2 TRP B 133      -1.485 -52.240 236.065  1.00  0.00      B1   C
ATOM    547  NE1 TRP B 133      -1.740 -54.374 236.744  1.00  0.00      B1   N
ATOM    548  CE2 TRP B 133      -0.935 -53.539 235.980  1.00  0.00      B1   C
ATOM    549  CE3 TRP B 133      -0.880 -51.200 235.415  1.00  0.00      B1   C
ATOM    550  CZ2 TRP B 133       0.191 -53.759 235.233  1.00  0.00      B1   C
ATOM    551  CZ3 TRP B 133       0.271 -51.417 234.656  1.00  0.00      B1   C
ATOM    552  CH2 TRP B 133       0.806 -52.701 234.562  1.00  0.00      B1   C
ATOM    553  N   ALA B 134      -5.774 -53.140 235.252  1.00  0.00      B1   N
ATOM    554  CA  ALA B 134      -6.621 -54.324 235.200  1.00  0.00      B1   C
ATOM    555  C   ALA B 134      -5.867 -55.576 234.774  1.00  0.00      B1   C
ATOM    556  O   ALA B 134      -6.500 -56.593 234.471  1.00  0.00      B1   O
ATOM    557  CB  ALA B 134      -7.771 -54.035 234.226  1.00  0.00      B1   C
ATOM    558  N   LEU B 135      -4.538 -55.536 234.746  1.00  0.00      B1   N
ATOM    559  CA  LEU B 135      -3.737 -56.675 234.322  1.00  0.00      B1   C
ATOM    560  C   LEU B 135      -3.446 -57.650 235.457  1.00  0.00      B1   C
ATOM    561  O   LEU B 135      -2.594 -58.530 235.301  1.00  0.00      B1   O
ATOM    562  CB  LEU B 135      -2.432 -56.167 233.698  1.00  0.00      B1   C
ATOM    563  N   GLY B 136      -4.133 -57.522 236.586  1.00  0.00      B1   N
ATOM    564  CA  GLY B 136      -3.869 -58.379 237.721  1.00  0.00      B1   C
ATOM    565  C   GLY B 136      -2.804 -57.814 238.637  1.00  0.00      B1   C
ATOM    566  O   GLY B 136      -2.213 -56.756 238.400  1.00  0.00      B1   O
ATOM    567  N   ASN B 137      -2.555 -58.552 239.719  1.00  0.00      B1   N
ATOM    568  CA  ASN B 137      -1.598 -58.121 240.730  1.00  0.00      B1   C
ATOM    569  C   ASN B 137      -0.171 -58.540 240.399  1.00  0.00      B1   C
ATOM    570  O   ASN B 137       0.763 -57.754 240.593  1.00  0.00      B1   O
ATOM    571  CB  ASN B 137      -1.966 -58.667 242.118  1.00  0.00      B1   C
ATOM    572  CG  ASN B 137      -3.198 -57.944 242.673  1.00  0.00      B1   C
ATOM    573  OD1 ASN B 137      -3.106 -56.842 243.197  1.00  0.00      B1   O
ATOM    574  ND2 ASN B 137      -4.347 -58.621 242.533  1.00  0.00      B1   N
ATOM    575  N   LEU B 138       0.021 -59.763 239.897  1.00  0.00      B1   N
ATOM    576  CA  LEU B 138       1.363 -60.188 239.513  1.00  0.00      B1   C
ATOM    577  C   LEU B 138       1.868 -59.420 238.299  1.00  0.00      B1   C
ATOM    578  O   LEU B 138       3.079 -59.223 238.152  1.00  0.00      B1   O
ATOM    579  CB  LEU B 138       1.359 -61.706 239.262  1.00  0.00      B1   C
ATOM    580  CG  LEU B 138       2.717 -62.294 238.828  1.00  0.00      B1   C
ATOM    581  CD1 LEU B 138       3.833 -62.003 239.842  1.00  0.00      B1   C
ATOM    582  CD2 LEU B 138       2.599 -63.801 238.576  1.00  0.00      B1   C
ATOM    583  N   ALA B 139       0.963 -58.984 237.420  1.00  0.00      B1   N
ATOM    584  CA  ALA B 139       1.378 -58.162 236.289  1.00  0.00      B1   C
ATOM    585  C   ALA B 139       1.920 -56.820 236.760  1.00  0.00      B1   C
ATOM    586  O   ALA B 139       2.923 -56.329 236.232  1.00  0.00      B1   O
ATOM    587  CB  ALA B 139       0.205 -57.929 235.342  1.00  0.00      B1   C
ATOM    588  N   CYS B 140       1.270 -56.210 237.752  1.00  0.00      B1   N
ATOM    589  CA  CYS B 140       1.762 -54.942 238.276  1.00  0.00      B1   C
ATOM    590  C   CYS B 140       3.152 -55.097 238.879  1.00  0.00      B1   C
ATOM    591  O   CYS B 140       4.028 -54.250 238.667  1.00  0.00      B1   O
ATOM    592  CB  CYS B 140       0.795 -54.422 239.350  1.00  0.00      B1   C
ATOM    593  SG  CYS B 140       1.373 -52.939 240.223  1.00  0.00      B1   S
ATOM    594  N   ASP B 141       3.377 -56.177 239.630  1.00  0.00      B1   N
ATOM    595  CA  ASP B 141       4.682 -56.385 240.248  1.00  0.00      B1   C
ATOM    596  C   ASP B 141       5.758 -56.643 239.199  1.00  0.00      B1   C
ATOM    597  O   ASP B 141       6.867 -56.106 239.297  1.00  0.00      B1   O
ATOM    598  CB  ASP B 141       4.515 -57.510 241.295  1.00  0.00      B1   C
ATOM    599  CG  ASP B 141       3.407 -57.206 242.342  1.00  0.00      B1   C
ATOM    600  OD1 ASP B 141       2.808 -58.131 242.881  1.00  0.00      B1   O
ATOM    601  OD2 ASP B 141       3.126 -56.047 242.633  1.00  0.00      B1   O
ATOM    602  N   LEU B 142       5.452 -57.461 238.190  1.00  0.00      B1   N
ATOM    603  CA  LEU B 142       6.437 -57.747 237.151  1.00  0.00      B1   C
ATOM    604  C   LEU B 142       6.756 -56.498 236.337  1.00  0.00      B1   C
ATOM    605  O   LEU B 142       7.927 -56.184 236.097  1.00  0.00      B1   O
ATOM    606  CB  LEU B 142       5.918 -58.881 236.252  1.00  0.00      B1   C
ATOM    607  CG  LEU B 142       5.843 -60.247 236.961  1.00  0.00      B1   C
ATOM    608  CD1 LEU B 142       5.050 -61.247 236.112  1.00  0.00      B1   C
ATOM    609  CD2 LEU B 142       7.235 -60.807 237.286  1.00  0.00      B1   C
ATOM    610  N   TRP B 143       5.703 -55.763 235.932  1.00  0.00      B1   N
ATOM    611  CA  TRP B 143       5.874 -54.544 235.132  1.00  0.00      B1   C
ATOM    612  C   TRP B 143       6.842 -53.534 235.794  1.00  0.00      B1   C
ATOM    613  O   TRP B 143       7.769 -53.039 235.165  1.00  0.00      B1   O
ATOM    614  CB  TRP B 143       4.496 -53.905 234.874  1.00  0.00      B1   C
ATOM    615  CG  TRP B 143       4.645 -52.531 234.240  1.00  0.00      B1   C
ATOM    616  CD1 TRP B 143       5.299 -52.231 233.039  1.00  0.00      B1   C
ATOM    617  CD2 TRP B 143       4.272 -51.267 234.825  1.00  0.00      B1   C
ATOM    618  NE1 TRP B 143       5.343 -50.885 232.878  1.00  0.00      B1   N
ATOM    619  CE2 TRP B 143       4.758 -50.254 233.968  1.00  0.00      B1   C
ATOM    620  CE3 TRP B 143       3.634 -50.932 235.989  1.00  0.00      B1   C
ATOM    621  CZ2 TRP B 143       4.621 -48.938 234.319  1.00  0.00      B1   C
ATOM    622  CZ3 TRP B 143       3.460 -49.592 236.332  1.00  0.00      B1   C
ATOM    623  CH2 TRP B 143       3.969 -48.592 235.504  1.00  0.00      B1   C
ATOM    624  N   LEU B 144       6.574 -53.272 237.090  1.00  0.00      B1   N
ATOM    625  CA  LEU B 144       7.408 -52.340 237.850  1.00  0.00      B1   C
ATOM    626  C   LEU B 144       8.868 -52.832 237.952  1.00  0.00      B1   C
ATOM    627  O   LEU B 144       9.807 -52.048 237.946  1.00  0.00      B1   O
ATOM    628  CB  LEU B 144       6.812 -52.159 239.257  1.00  0.00      B1   C
ATOM    629  CG  LEU B 144       5.478 -51.391 239.277  1.00  0.00      B1   C
ATOM    630  CD1 LEU B 144       4.803 -51.519 240.648  1.00  0.00      B1   C
ATOM    631  CD2 LEU B 144       5.666 -49.913 238.901  1.00  0.00      B1   C
ATOM    632  N   SER B 145       9.004 -54.169 238.039  1.00  0.00      B1   N
ATOM    633  CA  SER B 145      10.333 -54.770 238.129  1.00  0.00      B1   C
ATOM    634  C   SER B 145      11.097 -54.718 236.782  1.00  0.00      B1   C
ATOM    635  O   SER B 145      12.318 -54.672 236.756  1.00  0.00      B1   O
ATOM    636  CB  SER B 145      10.202 -56.212 238.632  1.00  0.00      B1   C
ATOM    637  OG  SER B 145      11.493 -56.754 238.889  1.00  0.00      B1   O
ATOM    638  N   ILE B 146      10.331 -54.720 235.670  1.00  0.00      B1   N
ATOM    639  CA  ILE B 146      10.941 -54.674 234.337  1.00  0.00      B1   C
ATOM    640  C   ILE B 146      11.526 -53.272 234.063  1.00  0.00      B1   C
ATOM    641  O   ILE B 146      12.654 -53.130 233.608  1.00  0.00      B1   O
ATOM    642  CB  ILE B 146       9.916 -55.148 233.262  1.00  0.00      B1   C
ATOM    643  CG1 ILE B 146      10.103 -56.644 232.932  1.00  0.00      B1   C
ATOM    644  CG2 ILE B 146       9.961 -54.346 231.943  1.00  0.00      B1   C
ATOM    645  CD1 ILE B 146       9.766 -57.598 234.083  1.00  0.00      B1   C
ATOM    646  N   ASP B 147      10.686 -52.264 234.367  1.00  0.00      B1   N
ATOM    647  CA  ASP B 147      11.034 -50.875 234.075  1.00  0.00      B1   C
ATOM    648  C   ASP B 147      12.180 -50.379 234.980  1.00  0.00      B1   C
ATOM    649  O   ASP B 147      13.143 -49.782 234.522  1.00  0.00      B1   O
ATOM    650  CB  ASP B 147       9.760 -50.024 234.218  1.00  0.00      B1   C
ATOM    651  CG  ASP B 147       9.942 -48.553 233.812  1.00  0.00      B1   C
ATOM    652  OD1 ASP B 147       9.086 -47.744 234.149  1.00  0.00      B1   O
ATOM    653  OD2 ASP B 147      10.930 -48.206 233.170  1.00  0.00      B1   O
ATOM    654  N   TYR B 148      12.034 -50.657 236.290  1.00  0.00      B1   N
ATOM    655  CA  TYR B 148      13.001 -50.124 237.248  1.00  0.00      B1   C
ATOM    656  C   TYR B 148      14.376 -50.836 237.198  1.00  0.00      B1   C
ATOM    657  O   TYR B 148      15.398 -50.221 237.477  1.00  0.00      B1   O
ATOM    658  CB  TYR B 148      12.385 -50.129 238.652  1.00  0.00      B1   C
ATOM    659  CG  TYR B 148      11.526 -48.907 238.865  1.00  0.00      B1   C
ATOM    660  CD1 TYR B 148      10.247 -48.802 238.322  1.00  0.00      B1   C
ATOM    661  CD2 TYR B 148      12.044 -47.826 239.566  1.00  0.00      B1   C
ATOM    662  CE1 TYR B 148       9.497 -47.643 238.496  1.00  0.00      B1   C
ATOM    663  CE2 TYR B 148      11.300 -46.669 239.741  1.00  0.00      B1   C
ATOM    664  CZ  TYR B 148      10.033 -46.571 239.198  1.00  0.00      B1   C
ATOM    665  OH  TYR B 148       9.328 -45.397 239.348  1.00  0.00      B1   O
ATOM    666  N   VAL B 149      14.367 -52.135 236.821  1.00  0.00      B1   N
ATOM    667  CA  VAL B 149      15.639 -52.852 236.660  1.00  0.00      B1   C
ATOM    668  C   VAL B 149      16.350 -52.420 235.356  1.00  0.00      B1   C
ATOM    669  O   VAL B 149      17.560 -52.240 235.332  1.00  0.00      B1   O
ATOM    670  CB  VAL B 149      15.415 -54.379 236.704  1.00  0.00      B1   C
ATOM    671  CG1 VAL B 149      16.683 -55.172 236.334  1.00  0.00      B1   C
ATOM    672  CG2 VAL B 149      14.916 -54.827 238.087  1.00  0.00      B1   C
ATOM    673  N   ALA B 150      15.538 -52.262 234.286  1.00  0.00      B1   N
ATOM    674  CA  ALA B 150      16.076 -51.830 232.993  1.00  0.00      B1   C
ATOM    675  C   ALA B 150      16.588 -50.376 233.046  1.00  0.00      B1   C
ATOM    676  O   ALA B 150      17.557 -50.004 232.397  1.00  0.00      B1   O
ATOM    677  CB  ALA B 150      14.991 -51.968 231.916  1.00  0.00      B1   C
ATOM    678  N   SER B 151      15.875 -49.591 233.875  1.00  0.00      B1   N
ATOM    679  CA  SER B 151      16.216 -48.192 234.088  1.00  0.00      B1   C
ATOM    680  C   SER B 151      17.549 -48.054 234.837  1.00  0.00      B1   C
ATOM    681  O   SER B 151      18.426 -47.309 234.426  1.00  0.00      B1   O
ATOM    682  CB  SER B 151      15.103 -47.496 234.887  1.00  0.00      B1   C
ATOM    683  OG  SER B 151      13.987 -47.165 234.086  1.00  0.00      B1   O
ATOM    684  N   ASN B 152      17.656 -48.808 235.953  1.00  0.00      B1   N
ATOM    685  CA  ASN B 152      18.870 -48.729 236.769  1.00  0.00      B1   C
ATOM    686  C   ASN B 152      20.088 -49.272 236.005  1.00  0.00      B1   C
ATOM    687  O   ASN B 152      21.197 -48.777 236.146  1.00  0.00      B1   O
ATOM    688  CB  ASN B 152      18.657 -49.481 238.094  1.00  0.00      B1   C
ATOM    689  CG  ASN B 152      19.633 -49.007 239.185  1.00  0.00      B1   C
ATOM    690  OD1 ASN B 152      19.316 -48.144 239.991  1.00  0.00      B1   O
ATOM    691  ND2 ASN B 152      20.827 -49.614 239.175  1.00  0.00      B1   N
ATOM    692  N   ALA B 153      19.802 -50.299 235.180  1.00  0.00      B1   N
ATOM    693  CA  ALA B 153      20.833 -50.880 234.329  1.00  0.00      B1   C
ATOM    694  C   ALA B 153      21.297 -49.883 233.254  1.00  0.00      B1   C
ATOM    695  O   ALA B 153      22.446 -49.901 232.838  1.00  0.00      B1   O
ATOM    696  CB  ALA B 153      20.298 -52.163 233.690  1.00  0.00      B1   C
ATOM    697  N   ARG B 154      20.355 -49.006 232.841  1.00  0.00      B1   N
ATOM    698  CA  ARG B 154      20.709 -47.966 231.881  1.00  0.00      B1   C
ATOM    699  C   ARG B 154      21.610 -46.885 232.515  1.00  0.00      B1   C
ATOM    700  O   ARG B 154      22.542 -46.404 231.890  1.00  0.00      B1   O
ATOM    701  CB  ARG B 154      19.459 -47.305 231.282  1.00  0.00      B1   C
ATOM    702  CG  ARG B 154      19.826 -46.543 230.000  1.00  0.00      B1   C
ATOM    703  CD  ARG B 154      18.708 -45.679 229.423  1.00  0.00      B1   C
ATOM    704  NE  ARG B 154      19.068 -45.372 228.051  1.00  0.00      B1   N
ATOM    705  CZ  ARG B 154      19.760 -44.376 227.551  1.00  0.00      B1   C
ATOM    706  NH1 ARG B 154      19.976 -44.382 226.275  1.00  0.00      B1   N
ATOM    707  NH2 ARG B 154      20.222 -43.412 228.290  1.00  0.00      B1   N
ATOM    708  N   VAL B 155      21.287 -46.533 233.780  1.00  0.00      B1   N
ATOM    709  CA  VAL B 155      22.087 -45.534 234.497  1.00  0.00      B1   C
ATOM    710  C   VAL B 155      23.518 -46.056 234.731  1.00  0.00      B1   C
ATOM    711  O   VAL B 155      24.495 -45.327 234.619  1.00  0.00      B1   O
ATOM    712  CB  VAL B 155      21.411 -45.148 235.832  1.00  0.00      B1   C
ATOM    713  CG1 VAL B 155      22.256 -44.147 236.639  1.00  0.00      B1   C
ATOM    714  CG2 VAL B 155      20.012 -44.560 235.609  1.00  0.00      B1   C
ATOM    715  N   MET B 156      23.569 -47.365 235.048  1.00  0.00      B1   N
ATOM    716  CA  MET B 156      24.845 -48.042 235.237  1.00  0.00      B1   C
ATOM    717  C   MET B 156      25.622 -48.140 233.910  1.00  0.00      B1   C
ATOM    718  O   MET B 156      26.830 -47.975 233.888  1.00  0.00      B1   O
ATOM    719  CB  MET B 156      24.614 -49.417 235.884  1.00  0.00      B1   C
ATOM    720  CG  MET B 156      24.164 -49.292 237.348  1.00  0.00      B1   C
ATOM    721  SD  MET B 156      23.985 -50.900 238.141  1.00  0.00      B1   S
ATOM    722  CE  MET B 156      25.669 -51.108 238.744  1.00  0.00      B1   C
ATOM    723  N   ASN B 157      24.883 -48.389 232.808  1.00  0.00      B1   N
ATOM    724  CA  ASN B 157      25.518 -48.443 231.487  1.00  0.00      B1   C
ATOM    725  C   ASN B 157      26.140 -47.082 231.103  1.00  0.00      B1   C
ATOM    726  O   ASN B 157      27.209 -47.029 230.514  1.00  0.00      B1   O
ATOM    727  CB  ASN B 157      24.505 -48.851 230.398  1.00  0.00      B1   C
ATOM    728  CG  ASN B 157      24.107 -50.338 230.363  1.00  0.00      B1   C
ATOM    729  OD1 ASN B 157      23.315 -50.742 229.523  1.00  0.00      B1   O
ATOM    730  ND2 ASN B 157      24.675 -51.136 231.282  1.00  0.00      B1   N
ATOM    731  N   LEU B 158      25.428 -45.996 231.469  1.00  0.00      B1   N
ATOM    732  CA  LEU B 158      25.913 -44.648 231.165  1.00  0.00      B1   C
ATOM    733  C   LEU B 158      27.164 -44.290 231.991  1.00  0.00      B1   C
ATOM    734  O   LEU B 158      28.062 -43.609 231.513  1.00  0.00      B1   O
ATOM    735  CB  LEU B 158      24.810 -43.618 231.448  1.00  0.00      B1   C
ATOM    736  CG  LEU B 158      23.613 -43.685 230.484  1.00  0.00      B1   C
ATOM    737  CD1 LEU B 158      22.456 -42.860 231.056  1.00  0.00      B1   C
ATOM    738  CD2 LEU B 158      23.982 -43.198 229.075  1.00  0.00      B1   C
ATOM    739  N   LEU B 159      27.168 -44.788 233.245  1.00  0.00      B1   N
ATOM    740  CA  LEU B 159      28.306 -44.557 234.131  1.00  0.00      B1   C
ATOM    741  C   LEU B 159      29.574 -45.260 233.609  1.00  0.00      B1   C
ATOM    742  O   LEU B 159      30.654 -44.685 233.626  1.00  0.00      B1   O
ATOM    743  CB  LEU B 159      27.963 -45.020 235.558  1.00  0.00      B1   C
ATOM    744  CG  LEU B 159      27.017 -44.058 236.303  1.00  0.00      B1   C
ATOM    745  CD1 LEU B 159      26.390 -44.748 237.521  1.00  0.00      B1   C
ATOM    746  CD2 LEU B 159      27.743 -42.774 236.736  1.00  0.00      B1   C
ATOM    747  N   VAL B 160      29.389 -46.512 233.134  1.00  0.00      B1   N
ATOM    748  CA  VAL B 160      30.501 -47.248 232.541  1.00  0.00      B1   C
ATOM    749  C   VAL B 160      30.989 -46.546 231.280  1.00  0.00      B1   C
ATOM    750  O   VAL B 160      32.197 -46.406 231.054  1.00  0.00      B1   O
ATOM    751  CB  VAL B 160      30.057 -48.700 232.253  1.00  0.00      B1   C
ATOM    752  CG1 VAL B 160      31.134 -49.511 231.512  1.00  0.00      B1   C
ATOM    753  CG2 VAL B 160      29.669 -49.434 233.546  1.00  0.00      B1   C
ATOM    754  N   ILE B 161      30.057 -46.084 230.444  1.00  0.00      B1   N
ATOM    755  CA  ILE B 161      30.433 -45.400 229.211  1.00  0.00      B1   C
ATOM    756  C   ILE B 161      31.247 -44.148 229.515  1.00  0.00      B1   C
ATOM    757  O   ILE B 161      32.182 -43.805 228.782  1.00  0.00      B1   O
ATOM    758  CB  ILE B 161      29.136 -45.141 228.412  1.00  0.00      B1   C
ATOM    759  CG1 ILE B 161      28.596 -46.479 227.863  1.00  0.00      B1   C
ATOM    760  CG2 ILE B 161      29.311 -44.119 227.277  1.00  0.00      B1   C
ATOM    761  CD1 ILE B 161      27.146 -46.412 227.380  1.00  0.00      B1   C
ATOM    762  N   SER B 162      30.911 -43.446 230.600  1.00  0.00      B1   N
ATOM    763  CA  SER B 162      31.660 -42.246 230.959  1.00  0.00      B1   C
ATOM    764  C   SER B 162      33.052 -42.596 231.470  1.00  0.00      B1   C
ATOM    765  O   SER B 162      34.057 -42.092 230.955  1.00  0.00      B1   O
ATOM    766  CB  SER B 162      30.870 -41.381 231.947  1.00  0.00      B1   C
ATOM    767  OG  SER B 162      29.782 -40.783 231.253  1.00  0.00      B1   O
ATOM    768  N   PHE B 163      33.134 -43.460 232.486  1.00  0.00      B1   N
ATOM    769  CA  PHE B 163      34.439 -43.844 233.016  1.00  0.00      B1   C
ATOM    770  C   PHE B 163      35.300 -44.520 231.958  1.00  0.00      B1   C
ATOM    771  O   PHE B 163      36.532 -44.495 232.050  1.00  0.00      B1   O
ATOM    772  CB  PHE B 163      34.253 -44.787 234.219  1.00  0.00      B1   C
ATOM    773  CG  PHE B 163      33.867 -44.057 235.481  1.00  0.00      B1   C
ATOM    774  CD1 PHE B 163      34.777 -43.207 236.104  1.00  0.00      B1   C
ATOM    775  CD2 PHE B 163      32.628 -44.266 236.080  1.00  0.00      B1   C
ATOM    776  CE1 PHE B 163      34.451 -42.571 237.295  1.00  0.00      B1   C
ATOM    777  CE2 PHE B 163      32.291 -43.616 237.259  1.00  0.00      B1   C
ATOM    778  CZ  PHE B 163      33.204 -42.769 237.870  1.00  0.00      B1   C
ATOM    779  N   ASP B 164      34.679 -45.132 230.950  1.00  0.00      B1   N
ATOM    780  CA  ASP B 164      35.456 -45.725 229.869  1.00  0.00      B1   C
ATOM    781  C   ASP B 164      36.151 -44.645 229.048  1.00  0.00      B1   C
ATOM    782  O   ASP B 164      37.376 -44.660 228.886  1.00  0.00      B1   O
ATOM    783  CB  ASP B 164      34.371 -46.455 228.990  1.00  0.00      B1   C
ATOM    784  CG  ASP B 164      34.409 -46.555 227.425  1.00  0.00      B1   C
ATOM    785  OD1 ASP B 164      35.049 -45.791 226.715  1.00  0.00      B1   O
ATOM    786  OD2 ASP B 164      33.760 -47.425 226.865  1.00  0.00      B1   O
ATOM    787  N   ARG B 165      35.377 -43.689 228.527  1.00  0.00      B1   N
ATOM    788  CA  ARG B 165      35.967 -42.599 227.758  1.00  0.00      B1   C
ATOM    789  C   ARG B 165      36.992 -41.824 228.574  1.00  0.00      B1   C
ATOM    790  O   ARG B 165      37.974 -41.319 228.017  1.00  0.00      B1   O
ATOM    791  CB  ARG B 165      34.934 -41.581 227.234  1.00  0.00      B1   C
ATOM    792  CG  ARG B 165      34.188 -42.032 225.973  1.00  0.00      B1   C
ATOM    793  CD  ARG B 165      33.028 -42.951 226.316  1.00  0.00      B1   C
ATOM    794  NE  ARG B 165      32.231 -43.256 225.137  1.00  0.00      B1   N
ATOM    795  CZ  ARG B 165      31.946 -44.484 224.723  1.00  0.00      B1   C
ATOM    796  NH1 ARG B 165      32.466 -45.557 225.255  1.00  0.00      B1   N
ATOM    797  NH2 ARG B 165      31.103 -44.607 223.740  1.00  0.00      B1   N
ATOM    798  N   TYR B 166      36.784 -41.710 229.886  1.00  0.00      B1   N
ATOM    799  CA  TYR B 166      37.723 -40.959 230.713  1.00  0.00      B1   C
ATOM    800  C   TYR B 166      39.035 -41.715 230.878  1.00  0.00      B1   C
ATOM    801  O   TYR B 166      40.118 -41.140 230.718  1.00  0.00      B1   O
ATOM    802  CB  TYR B 166      37.041 -40.711 232.069  1.00  0.00      B1   C
ATOM    803  CG  TYR B 166      37.886 -39.931 233.044  1.00  0.00      B1   C
ATOM    804  CD1 TYR B 166      38.399 -38.682 232.706  1.00  0.00      B1   C
ATOM    805  CD2 TYR B 166      38.142 -40.444 234.312  1.00  0.00      B1   C
ATOM    806  CE1 TYR B 166      39.152 -37.957 233.621  1.00  0.00      B1   C
ATOM    807  CE2 TYR B 166      38.883 -39.716 235.233  1.00  0.00      B1   C
ATOM    808  CZ  TYR B 166      39.377 -38.465 234.892  1.00  0.00      B1   C
ATOM    809  OH  TYR B 166      40.083 -37.725 235.821  1.00  0.00      B1   O
ATOM    810  N   PHE B 167      38.958 -43.008 231.203  1.00  0.00      B1   N
ATOM    811  CA  PHE B 167      40.171 -43.798 231.388  1.00  0.00      B1   C
ATOM    812  C   PHE B 167      40.904 -44.026 230.071  1.00  0.00      B1   C
ATOM    813  O   PHE B 167      42.133 -44.169 230.063  1.00  0.00      B1   O
ATOM    814  CB  PHE B 167      39.857 -45.086 232.160  1.00  0.00      B1   C
ATOM    815  CG  PHE B 167      39.357 -44.865 233.571  1.00  0.00      B1   C
ATOM    816  CD1 PHE B 167      39.924 -43.908 234.414  1.00  0.00      B1   C
ATOM    817  CD2 PHE B 167      38.343 -45.675 234.076  1.00  0.00      B1   C
ATOM    818  CE1 PHE B 167      39.458 -43.738 235.711  1.00  0.00      B1   C
ATOM    819  CE2 PHE B 167      37.877 -45.509 235.374  1.00  0.00      B1   C
ATOM    820  CZ  PHE B 167      38.430 -44.535 236.191  1.00  0.00      B1   C
ATOM    821  N   SER B 168      40.176 -44.064 228.954  1.00  0.00      B1   N
ATOM    822  CA  SER B 168      40.828 -44.183 227.654  1.00  0.00      B1   C
ATOM    823  C   SER B 168      41.671 -42.951 227.353  1.00  0.00      B1   C
ATOM    824  O   SER B 168      42.841 -43.061 226.971  1.00  0.00      B1   O
ATOM    825  CB  SER B 168      39.775 -44.431 226.570  1.00  0.00      B1   C
ATOM    826  OG  SER B 168      39.097 -45.652 226.826  1.00  0.00      B1   O
ATOM    827  N   ILE B 169      41.092 -41.763 227.529  1.00  0.00      B1   N
ATOM    828  CA  ILE B 169      41.811 -40.536 227.209  1.00  0.00      B1   C
ATOM    829  C   ILE B 169      42.866 -40.215 228.261  1.00  0.00      B1   C
ATOM    830  O   ILE B 169      43.927 -39.673 227.932  1.00  0.00      B1   O
ATOM    831  CB  ILE B 169      40.775 -39.392 227.065  1.00  0.00      B1   C
ATOM    832  CG1 ILE B 169      39.799 -39.674 225.901  1.00  0.00      B1   C
ATOM    833  CG2 ILE B 169      41.438 -38.012 226.881  1.00  0.00      B1   C
ATOM    834  CD1 ILE B 169      38.553 -38.783 225.922  1.00  0.00      B1   C
ATOM    835  N   THR B 170      42.604 -40.537 229.528  1.00  0.00      B1   N
ATOM    836  CA  THR B 170      43.533 -40.179 230.595  1.00  0.00      B1   C
ATOM    837  C   THR B 170      44.809 -41.008 230.518  1.00  0.00      B1   C
ATOM    838  O   THR B 170      45.917 -40.464 230.444  1.00  0.00      B1   O
ATOM    839  CB  THR B 170      42.818 -40.320 231.953  1.00  0.00      B1   C
ATOM    840  OG1 THR B 170      41.786 -39.344 231.982  1.00  0.00      B1   O
ATOM    841  CG2 THR B 170      43.742 -40.090 233.161  1.00  0.00      B1   C
ATOM    842  N   ARG B 171      44.673 -42.332 230.540  1.00  0.00      B1   N
ATOM    843  CA  ARG B 171      45.809 -43.252 230.499  1.00  0.00      B1   C
ATOM    844  C   ARG B 171      45.559 -44.271 229.394  1.00  0.00      B1   C
ATOM    845  O   ARG B 171      45.081 -45.383 229.651  1.00  0.00      B1   O
ATOM    846  CB  ARG B 171      45.783 -43.931 231.883  1.00  0.00      B1   C
ATOM    847  CG  ARG B 171      47.025 -44.752 232.253  1.00  0.00      B1   C
ATOM    848  CD  ARG B 171      48.147 -43.896 232.861  1.00  0.00      B1   C
ATOM    849  NE  ARG B 171      49.047 -43.401 231.822  1.00  0.00      B1   N
ATOM    850  CZ  ARG B 171      50.145 -44.056 231.454  1.00  0.00      B1   C
ATOM    851  NH1 ARG B 171      50.484 -45.194 231.981  1.00  0.00      B1   N
ATOM    852  NH2 ARG B 171      50.925 -43.567 230.542  1.00  0.00      B1   N
ATOM    853  N   PRO B 172      45.884 -43.925 228.145  1.00  0.00      B1   N
ATOM    854  CA  PRO B 172      45.560 -44.818 227.025  1.00  0.00      B1   C
ATOM    855  C   PRO B 172      46.615 -45.887 226.788  1.00  0.00      B1   C
ATOM    856  O   PRO B 172      46.334 -46.911 226.158  1.00  0.00      B1   O
ATOM    857  CB  PRO B 172      45.632 -43.846 225.834  1.00  0.00      B1   C
ATOM    858  CG  PRO B 172      46.614 -42.758 226.268  1.00  0.00      B1   C
ATOM    859  CD  PRO B 172      46.501 -42.659 227.779  1.00  0.00      B1   C
ATOM    860  N   LEU B 173      47.834 -45.659 227.282  1.00  0.00      B1   N
ATOM    861  CA  LEU B 173      48.895 -46.648 227.112  1.00  0.00      B1   C
ATOM    862  C   LEU B 173      48.552 -47.952 227.822  1.00  0.00      B1   C
ATOM    863  O   LEU B 173      48.674 -49.039 227.245  1.00  0.00      B1   O
ATOM    864  CB  LEU B 173      50.243 -46.057 227.546  1.00  0.00      B1   C
ATOM    865  CG  LEU B 173      50.840 -45.059 226.531  1.00  0.00      B1   C
ATOM    866  CD1 LEU B 173      52.010 -44.282 227.149  1.00  0.00      B1   C
ATOM    867  CD2 LEU B 173      51.319 -45.759 225.249  1.00  0.00      B1   C
ATOM    868  N   THR B 174      48.112 -47.863 229.076  1.00  0.00      B1   N
ATOM    869  CA  THR B 174      47.888 -49.038 229.908  1.00  0.00      B1   C
ATOM    870  C   THR B 174      46.420 -49.438 229.993  1.00  0.00      B1   C
ATOM    871  O   THR B 174      46.092 -50.614 229.813  1.00  0.00      B1   O
ATOM    872  CB  THR B 174      48.524 -48.856 231.299  1.00  0.00      B1   C
ATOM    873  OG1 THR B 174      47.910 -47.775 231.988  1.00  0.00      B1   O
ATOM    874  CG2 THR B 174      50.044 -48.640 231.181  1.00  0.00      B1   C
ATOM    875  N   TYR B 175      45.526 -48.485 230.265  1.00  0.00      B1   N
ATOM    876  CA  TYR B 175      44.120 -48.827 230.465  1.00  0.00      B1   C
ATOM    877  C   TYR B 175      43.558 -49.576 229.263  1.00  0.00      B1   C
ATOM    878  O   TYR B 175      42.898 -50.611 229.413  1.00  0.00      B1   O
ATOM    879  CB  TYR B 175      43.268 -47.577 230.744  1.00  0.00      B1   C
ATOM    880  CG  TYR B 175      41.820 -47.925 230.983  1.00  0.00      B1   C
ATOM    881  CD1 TYR B 175      41.435 -48.596 232.141  1.00  0.00      B1   C
ATOM    882  CD2 TYR B 175      40.849 -47.591 230.042  1.00  0.00      B1   C
ATOM    883  CE1 TYR B 175      40.103 -48.934 232.352  1.00  0.00      B1   C
ATOM    884  CE2 TYR B 175      39.517 -47.921 230.258  1.00  0.00      B1   C
ATOM    885  CZ  TYR B 175      39.146 -48.602 231.405  1.00  0.00      B1   C
ATOM    886  OH  TYR B 175      37.821 -48.930 231.597  1.00  0.00      B1   O
ATOM    887  N   ARG B 176      43.808 -49.065 228.056  1.00  0.00      B1   N
ATOM    888  CA  ARG B 176      43.331 -49.737 226.854  1.00  0.00      B1   C
ATOM    889  C   ARG B 176      43.938 -51.124 226.675  1.00  0.00      B1   C
ATOM    890  O   ARG B 176      43.427 -51.906 225.865  1.00  0.00      B1   O
ATOM    891  CB  ARG B 176      43.595 -48.846 225.636  1.00  0.00      B1   C
ATOM    892  CG  ARG B 176      43.096 -47.400 225.800  1.00  0.00      B1   C
ATOM    893  CD  ARG B 176      43.279 -46.539 224.537  1.00  0.00      B1   C
ATOM    894  NE  ARG B 176      44.554 -46.858 223.890  1.00  0.00      B1   N
ATOM    895  CZ  ARG B 176      44.796 -46.790 222.586  1.00  0.00      B1   C
ATOM    896  NH1 ARG B 176      45.912 -47.269 222.117  1.00  0.00      B1   N
ATOM    897  NH2 ARG B 176      43.937 -46.258 221.758  1.00  0.00      B1   N
ATOM    898  N   ALA B 177      45.004 -51.449 227.409  1.00  0.00      B1   N
ATOM    899  CA  ALA B 177      45.544 -52.804 227.367  1.00  0.00      B1   C
ATOM    900  C   ALA B 177      44.652 -53.773 228.131  1.00  0.00      B1   C
ATOM    901  O   ALA B 177      44.515 -54.938 227.741  1.00  0.00      B1   O
ATOM    902  CB  ALA B 177      46.979 -52.816 227.896  1.00  0.00      B1   C
ATOM    903  N   LYS B 178      44.042 -53.311 229.220  1.00  0.00      B1   N
ATOM    904  CA  LYS B 178      43.145 -54.127 230.027  1.00  0.00      B1   C
ATOM    905  C   LYS B 178      41.700 -54.061 229.552  1.00  0.00      B1   C
ATOM    906  O   LYS B 178      40.840 -54.725 230.138  1.00  0.00      B1   O
ATOM    907  CB  LYS B 178      43.241 -53.638 231.477  1.00  0.00      B1   C
ATOM    908  N   ARG B 179      41.415 -53.287 228.503  1.00  0.00      B1   N
ATOM    909  CA  ARG B 179      40.064 -53.172 227.954  1.00  0.00      B1   C
ATOM    910  C   ARG B 179      39.749 -54.376 227.061  1.00  0.00      B1   C
ATOM    911  O   ARG B 179      39.536 -54.264 225.854  1.00  0.00      B1   O
ATOM    912  CB  ARG B 179      39.921 -51.890 227.117  1.00  0.00      B1   C
ATOM    913  CG  ARG B 179      39.765 -50.609 227.944  1.00  0.00      B1   C
ATOM    914  CD  ARG B 179      39.266 -49.450 227.071  1.00  0.00      B1   C
ATOM    915  NE  ARG B 179      37.876 -49.729 226.709  1.00  0.00      B1   N
ATOM    916  CZ  ARG B 179      36.925 -48.820 226.553  1.00  0.00      B1   C
ATOM    917  NH1 ARG B 179      37.165 -47.547 226.631  1.00  0.00      B1   N
ATOM    918  NH2 ARG B 179      35.710 -49.209 226.317  1.00  0.00      B1   N
ATOM    919  N   THR B 180      39.719 -55.547 227.691  1.00  0.00      B1   N
ATOM    920  CA  THR B 180      39.456 -56.804 227.005  1.00  0.00      B1   C
ATOM    921  C   THR B 180      37.955 -57.071 226.922  1.00  0.00      B1   C
ATOM    922  O   THR B 180      37.160 -56.573 227.724  1.00  0.00      B1   O
ATOM    923  CB  THR B 180      40.194 -57.968 227.697  1.00  0.00      B1   C
ATOM    924  OG1 THR B 180      39.720 -58.150 229.026  1.00  0.00      B1   O
ATOM    925  CG2 THR B 180      41.713 -57.729 227.719  1.00  0.00      B1   C
ATOM    926  N   THR B 181      37.573 -57.882 225.931  1.00  0.00      B1   N
ATOM    927  CA  THR B 181      36.161 -58.197 225.741  1.00  0.00      B1   C
ATOM    928  C   THR B 181      35.582 -58.909 226.959  1.00  0.00      B1   C
ATOM    929  O   THR B 181      34.419 -58.692 227.319  1.00  0.00      B1   O
ATOM    930  CB  THR B 181      35.948 -59.004 224.445  1.00  0.00      B1   C
ATOM    931  OG1 THR B 181      36.478 -58.300 223.335  1.00  0.00      B1   O
ATOM    932  CG2 THR B 181      34.461 -59.231 224.138  1.00  0.00      B1   C
ATOM    933  N   LYS B 182      36.376 -59.765 227.607  1.00  0.00      B1   N
ATOM    934  CA  LYS B 182      35.893 -60.455 228.800  1.00  0.00      B1   C
ATOM    935  C   LYS B 182      35.535 -59.461 229.898  1.00  0.00      B1   C
ATOM    936  O   LYS B 182      34.449 -59.528 230.484  1.00  0.00      B1   O
ATOM    937  CB  LYS B 182      36.967 -61.437 229.282  1.00  0.00      B1   C
ATOM    938  N   ARG B 183      36.438 -58.522 230.186  1.00  0.00      B1   N
ATOM    939  CA  ARG B 183      36.160 -57.535 231.225  1.00  0.00      B1   C
ATOM    940  C   ARG B 183      34.965 -56.664 230.857  1.00  0.00      B1   C
ATOM    941  O   ARG B 183      34.153 -56.316 231.723  1.00  0.00      B1   O
ATOM    942  CB  ARG B 183      37.421 -56.696 231.453  1.00  0.00      B1   C
ATOM    943  CG  ARG B 183      38.519 -57.505 232.159  1.00  0.00      B1   C
ATOM    944  CD  ARG B 183      39.882 -56.825 232.055  1.00  0.00      B1   C
ATOM    945  NE  ARG B 183      40.893 -57.608 232.770  1.00  0.00      B1   N
ATOM    946  CZ  ARG B 183      42.141 -57.796 232.350  1.00  0.00      B1   C
ATOM    947  NH1 ARG B 183      42.568 -57.277 231.230  1.00  0.00      B1   N
ATOM    948  NH2 ARG B 183      42.959 -58.514 233.072  1.00  0.00      B1   N
ATOM    949  N   ALA B 184      34.839 -56.301 229.579  1.00  0.00      B1   N
ATOM    950  CA  ALA B 184      33.693 -55.506 229.149  1.00  0.00      B1   C
ATOM    951  C   ALA B 184      32.386 -56.214 229.480  1.00  0.00      B1   C
ATOM    952  O   ALA B 184      31.455 -55.606 230.021  1.00  0.00      B1   O
ATOM    953  CB  ALA B 184      33.821 -55.253 227.647  1.00  0.00      B1   C
ATOM    954  N   GLY B 185      32.299 -57.506 229.163  1.00  0.00      B1   N
ATOM    955  CA  GLY B 185      31.103 -58.257 229.507  1.00  0.00      B1   C
ATOM    956  C   GLY B 185      30.858 -58.296 231.002  1.00  0.00      B1   C
ATOM    957  O   GLY B 185      29.740 -58.065 231.468  1.00  0.00      B1   O
ATOM    958  N   VAL B 186      31.908 -58.583 231.776  1.00  0.00      B1   N
ATOM    959  CA  VAL B 186      31.777 -58.627 233.231  1.00  0.00      B1   C
ATOM    960  C   VAL B 186      31.150 -57.342 233.751  1.00  0.00      B1   C
ATOM    961  O   VAL B 186      30.271 -57.369 234.621  1.00  0.00      B1   O
ATOM    962  CB  VAL B 186      33.151 -58.911 233.879  1.00  0.00      B1   C
ATOM    963  CG1 VAL B 186      33.153 -58.703 235.405  1.00  0.00      B1   C
ATOM    964  CG2 VAL B 186      33.623 -60.337 233.561  1.00  0.00      B1   C
ATOM    965  N   MET B 187      31.591 -56.196 233.230  1.00  0.00      B1   N
ATOM    966  CA  MET B 187      31.018 -54.926 233.665  1.00  0.00      B1   C
ATOM    967  C   MET B 187      29.523 -54.877 233.383  1.00  0.00      B1   C
ATOM    968  O   MET B 187      28.723 -54.539 234.263  1.00  0.00      B1   O
ATOM    969  CB  MET B 187      31.731 -53.759 232.960  1.00  0.00      B1   C
ATOM    970  CG  MET B 187      33.178 -53.571 233.426  1.00  0.00      B1   C
ATOM    971  SD  MET B 187      33.257 -53.085 235.159  1.00  0.00      B1   S
ATOM    972  CE  MET B 187      35.046 -52.973 235.323  1.00  0.00      B1   C
ATOM    973  N   ILE B 188      29.125 -55.220 232.156  1.00  0.00      B1   N
ATOM    974  CA  ILE B 188      27.707 -55.217 231.812  1.00  0.00      B1   C
ATOM    975  C   ILE B 188      26.937 -56.160 232.728  1.00  0.00      B1   C
ATOM    976  O   ILE B 188      25.840 -55.834 233.200  1.00  0.00      B1   O
ATOM    977  CB  ILE B 188      27.536 -55.553 230.313  1.00  0.00      B1   C
ATOM    978  CG1 ILE B 188      28.169 -54.454 229.435  1.00  0.00      B1   C
ATOM    979  CG2 ILE B 188      26.058 -55.755 229.934  1.00  0.00      B1   C
ATOM    980  CD1 ILE B 188      28.395 -54.885 227.983  1.00  0.00      B1   C
ATOM    981  N   GLY B 189      27.498 -57.341 232.995  1.00  0.00      B1   N
ATOM    982  CA  GLY B 189      26.840 -58.268 233.902  1.00  0.00      B1   C
ATOM    983  C   GLY B 189      26.550 -57.644 235.252  1.00  0.00      B1   C
ATOM    984  O   GLY B 189      25.431 -57.728 235.765  1.00  0.00      B1   O
ATOM    985  N   LEU B 190      27.557 -57.001 235.846  1.00  0.00      B1   N
ATOM    986  CA  LEU B 190      27.349 -56.331 237.125  1.00  0.00      B1   C
ATOM    987  C   LEU B 190      26.234 -55.297 237.024  1.00  0.00      B1   C
ATOM    988  O   LEU B 190      25.343 -55.241 237.880  1.00  0.00      B1   O
ATOM    989  CB  LEU B 190      28.674 -55.677 237.556  1.00  0.00      B1   C
ATOM    990  CG  LEU B 190      29.788 -56.691 237.876  1.00  0.00      B1   C
ATOM    991  CD1 LEU B 190      31.156 -55.998 237.930  1.00  0.00      B1   C
ATOM    992  CD2 LEU B 190      29.512 -57.438 239.189  1.00  0.00      B1   C
ATOM    993  N   ALA B 191      26.300 -54.499 235.938  1.00  0.00      B1   N
ATOM    994  CA  ALA B 191      25.343 -53.422 235.690  1.00  0.00      B1   C
ATOM    995  C   ALA B 191      23.874 -53.900 235.638  1.00  0.00      B1   C
ATOM    996  O   ALA B 191      22.964 -53.156 235.971  1.00  0.00      B1   O
ATOM    997  CB  ALA B 191      25.713 -52.705 234.386  1.00  0.00      B1   C
ATOM    998  N   TRP B 192      23.693 -55.167 235.214  1.00  0.00      B1   N
ATOM    999  CA  TRP B 192      22.358 -55.763 235.172  1.00  0.00      B1   C
ATOM   1000  C   TRP B 192      22.016 -56.478 236.494  1.00  0.00      B1   C
ATOM   1001  O   TRP B 192      20.943 -56.285 237.046  1.00  0.00      B1   O
ATOM   1002  CB  TRP B 192      22.261 -56.731 233.983  1.00  0.00      B1   C
ATOM   1003  CG  TRP B 192      21.928 -55.956 232.726  1.00  0.00      B1   C
ATOM   1004  CD1 TRP B 192      22.822 -55.550 231.733  1.00  0.00      B1   C
ATOM   1005  CD2 TRP B 192      20.629 -55.472 232.328  1.00  0.00      B1   C
ATOM   1006  NE1 TRP B 192      22.147 -54.878 230.768  1.00  0.00      B1   N
ATOM   1007  CE2 TRP B 192      20.798 -54.808 231.091  1.00  0.00      B1   C
ATOM   1008  CE3 TRP B 192      19.390 -55.542 232.909  1.00  0.00      B1   C
ATOM   1009  CZ2 TRP B 192      19.719 -54.244 230.466  1.00  0.00      B1   C
ATOM   1010  CZ3 TRP B 192      18.291 -54.958 232.280  1.00  0.00      B1   C
ATOM   1011  CH2 TRP B 192      18.455 -54.309 231.056  1.00  0.00      B1   C
ATOM   1012  N   VAL B 193      22.969 -57.314 236.961  1.00  0.00      B1   N
ATOM   1013  CA  VAL B 193      22.820 -58.078 238.199  1.00  0.00      B1   C
ATOM   1014  C   VAL B 193      22.602 -57.139 239.378  1.00  0.00      B1   C
ATOM   1015  O   VAL B 193      21.669 -57.314 240.171  1.00  0.00      B1   O
ATOM   1016  CB  VAL B 193      24.044 -58.998 238.395  1.00  0.00      B1   C
ATOM   1017  CG1 VAL B 193      24.077 -59.660 239.785  1.00  0.00      B1   C
ATOM   1018  CG2 VAL B 193      24.091 -60.086 237.311  1.00  0.00      B1   C
ATOM   1019  N   ILE B 194      23.452 -56.130 239.538  1.00  0.00      B1   N
ATOM   1020  CA  ILE B 194      23.274 -55.136 240.602  1.00  0.00      B1   C
ATOM   1021  C   ILE B 194      21.914 -54.402 240.481  1.00  0.00      B1   C
ATOM   1022  O   ILE B 194      21.220 -54.203 241.468  1.00  0.00      B1   O
ATOM   1023  CB  ILE B 194      24.476 -54.164 240.621  1.00  0.00      B1   C
ATOM   1024  CG1 ILE B 194      25.782 -54.927 240.936  1.00  0.00      B1   C
ATOM   1025  CG2 ILE B 194      24.267 -53.006 241.615  1.00  0.00      B1   C
ATOM   1026  CD1 ILE B 194      27.056 -54.108 240.700  1.00  0.00      B1   C
ATOM   1027  N   SER B 195      21.568 -54.028 239.232  1.00  0.00      B1   N
ATOM   1028  CA  SER B 195      20.284 -53.358 238.991  1.00  0.00      B1   C
ATOM   1029  C   SER B 195      19.068 -54.248 239.315  1.00  0.00      B1   C
ATOM   1030  O   SER B 195      17.998 -53.767 239.668  1.00  0.00      B1   O
ATOM   1031  CB  SER B 195      20.205 -52.925 237.523  1.00  0.00      B1   C
ATOM   1032  OG  SER B 195      21.085 -51.846 237.279  1.00  0.00      B1   O
ATOM   1033  N   PHE B 196      19.300 -55.566 239.170  1.00  0.00      B1   N
ATOM   1034  CA  PHE B 196      18.260 -56.550 239.420  1.00  0.00      B1   C
ATOM   1035  C   PHE B 196      18.081 -56.762 240.928  1.00  0.00      B1   C
ATOM   1036  O   PHE B 196      16.972 -56.733 241.440  1.00  0.00      B1   O
ATOM   1037  CB  PHE B 196      18.615 -57.863 238.706  1.00  0.00      B1   C
ATOM   1038  CG  PHE B 196      17.590 -58.938 238.961  1.00  0.00      B1   C
ATOM   1039  CD1 PHE B 196      16.387 -58.948 238.262  1.00  0.00      B1   C
ATOM   1040  CD2 PHE B 196      17.812 -59.908 239.936  1.00  0.00      B1   C
ATOM   1041  CE1 PHE B 196      15.422 -59.910 238.531  1.00  0.00      B1   C
ATOM   1042  CE2 PHE B 196      16.848 -60.869 240.209  1.00  0.00      B1   C
ATOM   1043  CZ  PHE B 196      15.651 -60.871 239.506  1.00  0.00      B1   C
ATOM   1044  N   VAL B 197      19.225 -56.991 241.607  1.00  0.00      B1   N
ATOM   1045  CA  VAL B 197      19.177 -57.338 243.026  1.00  0.00      B1   C
ATOM   1046  C   VAL B 197      18.608 -56.190 243.848  1.00  0.00      B1   C
ATOM   1047  O   VAL B 197      17.863 -56.409 244.811  1.00  0.00      B1   O
ATOM   1048  CB  VAL B 197      20.589 -57.761 243.486  1.00  0.00      B1   C
ATOM   1049  CG1 VAL B 197      20.702 -57.917 245.012  1.00  0.00      B1   C
ATOM   1050  CG2 VAL B 197      21.015 -59.073 242.806  1.00  0.00      B1   C
ATOM   1051  N   LEU B 198      18.955 -54.955 243.430  1.00  0.00      B1   N
ATOM   1052  CA  LEU B 198      18.440 -53.758 244.098  1.00  0.00      B1   C
ATOM   1053  C   LEU B 198      16.896 -53.649 244.033  1.00  0.00      B1   C
ATOM   1054  O   LEU B 198      16.222 -53.502 245.046  1.00  0.00      B1   O
ATOM   1055  CB  LEU B 198      19.064 -52.509 243.445  1.00  0.00      B1   C
ATOM   1056  CG  LEU B 198      20.549 -52.290 243.787  1.00  0.00      B1   C
ATOM   1057  CD1 LEU B 198      21.173 -51.269 242.826  1.00  0.00      B1   C
ATOM   1058  CD2 LEU B 198      20.737 -51.836 245.241  1.00  0.00      B1   C
ATOM   1059  N   TRP B 199      16.388 -53.702 242.786  1.00  0.00      B1   N
ATOM   1060  CA  TRP B 199      14.998 -53.320 242.537  1.00  0.00      B1   C
ATOM   1061  C   TRP B 199      14.003 -54.488 242.662  1.00  0.00      B1   C
ATOM   1062  O   TRP B 199      12.925 -54.328 243.217  1.00  0.00      B1   O
ATOM   1063  CB  TRP B 199      14.906 -52.685 241.142  1.00  0.00      B1   C
ATOM   1064  CG  TRP B 199      15.427 -51.268 241.197  1.00  0.00      B1   C
ATOM   1065  CD1 TRP B 199      16.652 -50.800 240.714  1.00  0.00      B1   C
ATOM   1066  CD2 TRP B 199      14.746 -50.130 241.757  1.00  0.00      B1   C
ATOM   1067  NE1 TRP B 199      16.731 -49.462 240.927  1.00  0.00      B1   N
ATOM   1068  CE2 TRP B 199      15.576 -49.006 241.550  1.00  0.00      B1   C
ATOM   1069  CE3 TRP B 199      13.538 -49.991 242.381  1.00  0.00      B1   C
ATOM   1070  CZ2 TRP B 199      15.160 -47.767 241.954  1.00  0.00      B1   C
ATOM   1071  CZ3 TRP B 199      13.105 -48.732 242.786  1.00  0.00      B1   C
ATOM   1072  CH2 TRP B 199      13.914 -47.618 242.565  1.00  0.00      B1   C
ATOM   1073  N   ALA B 200      14.402 -55.649 242.110  1.00  0.00      B1   N
ATOM   1074  CA  ALA B 200      13.477 -56.776 241.992  1.00  0.00      B1   C
ATOM   1075  C   ALA B 200      12.956 -57.324 243.348  1.00  0.00      B1   C
ATOM   1076  O   ALA B 200      11.752 -57.469 243.494  1.00  0.00      B1   O
ATOM   1077  CB  ALA B 200      14.063 -57.875 241.093  1.00  0.00      B1   C
ATOM   1078  N   PRO B 201      13.826 -57.624 244.351  1.00  0.00      B1   N
ATOM   1079  CA  PRO B 201      13.308 -58.127 245.637  1.00  0.00      B1   C
ATOM   1080  C   PRO B 201      12.344 -57.166 246.312  1.00  0.00      B1   C
ATOM   1081  O   PRO B 201      11.271 -57.583 246.769  1.00  0.00      B1   O
ATOM   1082  CB  PRO B 201      14.573 -58.369 246.472  1.00  0.00      B1   C
ATOM   1083  CG  PRO B 201      15.699 -58.459 245.447  1.00  0.00      B1   C
ATOM   1084  CD  PRO B 201      15.277 -57.501 244.332  1.00  0.00      B1   C
ATOM   1085  N   ALA B 202      12.751 -55.881 246.334  1.00  0.00      B1   N
ATOM   1086  CA  ALA B 202      11.984 -54.842 247.015  1.00  0.00      B1   C
ATOM   1087  C   ALA B 202      10.599 -54.576 246.372  1.00  0.00      B1   C
ATOM   1088  O   ALA B 202       9.615 -54.356 247.067  1.00  0.00      B1   O
ATOM   1089  CB  ALA B 202      12.834 -53.568 247.040  1.00  0.00      B1   C
ATOM   1090  N   ILE B 203      10.572 -54.612 245.022  1.00  0.00      B1   N
ATOM   1091  CA  ILE B 203       9.320 -54.389 244.286  1.00  0.00      B1   C
ATOM   1092  C   ILE B 203       8.356 -55.586 244.447  1.00  0.00      B1   C
ATOM   1093  O   ILE B 203       7.143 -55.426 244.430  1.00  0.00      B1   O
ATOM   1094  CB  ILE B 203       9.633 -54.085 242.796  1.00  0.00      B1   C
ATOM   1095  CG1 ILE B 203      10.280 -52.690 242.656  1.00  0.00      B1   C
ATOM   1096  CG2 ILE B 203       8.392 -54.193 241.882  1.00  0.00      B1   C
ATOM   1097  CD1 ILE B 203      10.768 -52.368 241.237  1.00  0.00      B1   C
ATOM   1098  N   LEU B 204       8.965 -56.777 244.597  1.00  0.00      B1   N
ATOM   1099  CA  LEU B 204       8.224 -58.031 244.552  1.00  0.00      B1   C
ATOM   1100  C   LEU B 204       7.851 -58.573 245.923  1.00  0.00      B1   C
ATOM   1101  O   LEU B 204       6.781 -59.174 246.065  1.00  0.00      B1   O
ATOM   1102  CB  LEU B 204       9.039 -59.074 243.766  1.00  0.00      B1   C
ATOM   1103  CG  LEU B 204       9.326 -58.697 242.294  1.00  0.00      B1   C
ATOM   1104  CD1 LEU B 204      10.236 -59.749 241.648  1.00  0.00      B1   C
ATOM   1105  CD2 LEU B 204       8.051 -58.496 241.470  1.00  0.00      B1   C
ATOM   1106  N   PHE B 205       8.697 -58.378 246.935  1.00  0.00      B1   N
ATOM   1107  CA  PHE B 205       8.525 -59.046 248.216  1.00  0.00      B1   C
ATOM   1108  C   PHE B 205       8.277 -58.106 249.387  1.00  0.00      B1   C
ATOM   1109  O   PHE B 205       8.097 -58.586 250.513  1.00  0.00      B1   O
ATOM   1110  CB  PHE B 205       9.752 -59.932 248.500  1.00  0.00      B1   C
ATOM   1111  CG  PHE B 205      10.066 -60.880 247.368  1.00  0.00      B1   C
ATOM   1112  CD1 PHE B 205       9.080 -61.694 246.814  1.00  0.00      B1   C
ATOM   1113  CD2 PHE B 205      11.356 -60.948 246.853  1.00  0.00      B1   C
ATOM   1114  CE1 PHE B 205       9.370 -62.527 245.741  1.00  0.00      B1   C
ATOM   1115  CE2 PHE B 205      11.651 -61.782 245.782  1.00  0.00      B1   C
ATOM   1116  CZ  PHE B 205      10.656 -62.568 245.221  1.00  0.00      B1   C
ATOM   1117  N   TRP B 206       8.258 -56.789 249.170  1.00  0.00      B1   N
ATOM   1118  CA  TRP B 206       8.053 -55.880 250.293  1.00  0.00      B1   C
ATOM   1119  C   TRP B 206       6.706 -56.119 250.961  1.00  0.00      B1   C
ATOM   1120  O   TRP B 206       6.595 -56.065 252.191  1.00  0.00      B1   O
ATOM   1121  CB  TRP B 206       8.163 -54.439 249.771  1.00  0.00      B1   C
ATOM   1122  CG  TRP B 206       7.764 -53.432 250.829  1.00  0.00      B1   C
ATOM   1123  CD1 TRP B 206       6.591 -52.673 250.829  1.00  0.00      B1   C
ATOM   1124  CD2 TRP B 206       8.502 -53.049 252.005  1.00  0.00      B1   C
ATOM   1125  NE1 TRP B 206       6.603 -51.831 251.891  1.00  0.00      B1   N
ATOM   1126  CE2 TRP B 206       7.752 -52.035 252.646  1.00  0.00      B1   C
ATOM   1127  CE3 TRP B 206       9.695 -53.462 252.537  1.00  0.00      B1   C
ATOM   1128  CZ2 TRP B 206       8.218 -51.467 253.800  1.00  0.00      B1   C
ATOM   1129  CZ3 TRP B 206      10.168 -52.888 253.717  1.00  0.00      B1   C
ATOM   1130  CH2 TRP B 206       9.428 -51.889 254.350  1.00  0.00      B1   C
ATOM   1131  N   GLN B 207       5.668 -56.383 250.164  1.00  0.00      B1   N
ATOM   1132  CA  GLN B 207       4.346 -56.639 250.725  1.00  0.00      B1   C
ATOM   1133  C   GLN B 207       4.376 -57.804 251.706  1.00  0.00      B1   C
ATOM   1134  O   GLN B 207       3.743 -57.750 252.766  1.00  0.00      B1   O
ATOM   1135  CB  GLN B 207       3.359 -56.864 249.566  1.00  0.00      B1   C
ATOM   1136  CG  GLN B 207       3.708 -58.074 248.675  1.00  0.00      B1   C
ATOM   1137  CD  GLN B 207       2.880 -58.071 247.385  1.00  0.00      B1   C
ATOM   1138  OE1 GLN B 207       1.693 -57.772 247.390  1.00  0.00      B1   O
ATOM   1139  NE2 GLN B 207       3.576 -58.414 246.287  1.00  0.00      B1   N
ATOM   1140  N   TYR B 208       5.114 -58.865 251.375  1.00  0.00      B1   N
ATOM   1141  CA  TYR B 208       5.171 -60.031 252.248  1.00  0.00      B1   C
ATOM   1142  C   TYR B 208       5.943 -59.757 253.530  1.00  0.00      B1   C
ATOM   1143  O   TYR B 208       5.763 -60.483 254.513  1.00  0.00      B1   O
ATOM   1144  CB  TYR B 208       5.782 -61.214 251.482  1.00  0.00      B1   C
ATOM   1145  CG  TYR B 208       4.863 -61.693 250.389  1.00  0.00      B1   C
ATOM   1146  CD1 TYR B 208       5.066 -61.315 249.065  1.00  0.00      B1   C
ATOM   1147  CD2 TYR B 208       3.778 -62.508 250.696  1.00  0.00      B1   C
ATOM   1148  CE1 TYR B 208       4.196 -61.733 248.067  1.00  0.00      B1   C
ATOM   1149  CE2 TYR B 208       2.907 -62.931 249.700  1.00  0.00      B1   C
ATOM   1150  CZ  TYR B 208       3.114 -62.541 248.385  1.00  0.00      B1   C
ATOM   1151  OH  TYR B 208       2.245 -62.950 247.396  1.00  0.00      B1   O
ATOM   1152  N   PHE B 209       6.798 -58.733 253.544  1.00  0.00      B1   N
ATOM   1153  CA  PHE B 209       7.471 -58.354 254.781  1.00  0.00      B1   C
ATOM   1154  C   PHE B 209       6.552 -57.537 255.679  1.00  0.00      B1   C
ATOM   1155  O   PHE B 209       6.566 -57.704 256.904  1.00  0.00      B1   O
ATOM   1156  CB  PHE B 209       8.712 -57.537 254.374  1.00  0.00      B1   C
ATOM   1157  CG  PHE B 209       9.480 -56.983 255.545  1.00  0.00      B1   C
ATOM   1158  CD1 PHE B 209      10.370 -57.786 256.250  1.00  0.00      B1   C
ATOM   1159  CD2 PHE B 209       9.309 -55.658 255.934  1.00  0.00      B1   C
ATOM   1160  CE1 PHE B 209      11.080 -57.271 257.328  1.00  0.00      B1   C
ATOM   1161  CE2 PHE B 209      10.017 -55.140 257.009  1.00  0.00      B1   C
ATOM   1162  CZ  PHE B 209      10.905 -55.947 257.707  1.00  0.00      B1   C
ATOM   1163  N   VAL B 210       5.749 -56.649 255.090  1.00  0.00      B1   N
ATOM   1164  CA  VAL B 210       4.812 -55.859 255.878  1.00  0.00      B1   C
ATOM   1165  C   VAL B 210       3.584 -56.663 256.278  1.00  0.00      B1   C
ATOM   1166  O   VAL B 210       2.897 -56.294 257.237  1.00  0.00      B1   O
ATOM   1167  CB  VAL B 210       4.405 -54.642 255.012  1.00  0.00      B1   C
ATOM   1168  CG1 VAL B 210       3.329 -53.757 255.664  1.00  0.00      B1   C
ATOM   1169  CG2 VAL B 210       5.626 -53.783 254.651  1.00  0.00      B1   C
ATOM   1170  N   GLY B 211       3.290 -57.754 255.575  1.00  0.00      B1   N
ATOM   1171  CA  GLY B 211       2.113 -58.547 255.851  1.00  0.00      B1   C
ATOM   1172  C   GLY B 211       0.845 -58.069 255.180  1.00  0.00      B1   C
ATOM   1173  O   GLY B 211      -0.204 -58.705 255.352  1.00  0.00      B1   O
ATOM   1174  N   LYS B 212       0.901 -56.974 254.425  1.00  0.00      B1   N
ATOM   1175  CA  LYS B 212      -0.269 -56.462 253.726  1.00  0.00      B1   C
ATOM   1176  C   LYS B 212       0.186 -55.719 252.479  1.00  0.00      B1   C
ATOM   1177  O   LYS B 212       1.327 -55.255 252.389  1.00  0.00      B1   O
ATOM   1178  CB  LYS B 212      -1.048 -55.526 254.659  1.00  0.00      B1   C
ATOM   1179  N   ARG B 213      -0.724 -55.616 251.514  1.00  0.00      B1   N
ATOM   1180  CA  ARG B 213      -0.468 -54.942 250.243  1.00  0.00      B1   C
ATOM   1181  C   ARG B 213      -1.214 -53.613 250.240  1.00  0.00      B1   C
ATOM   1182  O   ARG B 213      -2.438 -53.581 250.081  1.00  0.00      B1   O
ATOM   1183  CB  ARG B 213      -0.877 -55.843 249.056  1.00  0.00      B1   C
ATOM   1184  CG  ARG B 213      -0.481 -55.286 247.668  1.00  0.00      B1   C
ATOM   1185  CD  ARG B 213      -0.926 -56.195 246.505  1.00  0.00      B1   C
ATOM   1186  NE  ARG B 213      -0.619 -55.608 245.193  1.00  0.00      B1   N
ATOM   1187  CZ  ARG B 213       0.428 -55.915 244.418  1.00  0.00      B1   C
ATOM   1188  NH1 ARG B 213       1.343 -56.763 244.769  1.00  0.00      B1   N
ATOM   1189  NH2 ARG B 213       0.566 -55.358 243.252  1.00  0.00      B1   N
ATOM   1190  N   THR B 214      -0.472 -52.518 250.415  1.00  0.00      B1   N
ATOM   1191  CA  THR B 214      -1.089 -51.197 250.406  1.00  0.00      B1   C
ATOM   1192  C   THR B 214      -1.727 -50.879 249.060  1.00  0.00      B1   C
ATOM   1193  O   THR B 214      -2.669 -50.082 248.994  1.00  0.00      B1   O
ATOM   1194  CB  THR B 214      -0.027 -50.130 250.747  1.00  0.00      B1   C
ATOM   1195  OG1 THR B 214       0.756 -50.610 251.830  1.00  0.00      B1   O
ATOM   1196  CG2 THR B 214      -0.661 -48.770 251.094  1.00  0.00      B1   C
ATOM   1197  N   VAL B 215      -1.231 -51.476 247.982  1.00  0.00      B1   N
ATOM   1198  CA  VAL B 215      -1.718 -51.182 246.637  1.00  0.00      B1   C
ATOM   1199  C   VAL B 215      -3.162 -51.648 246.511  1.00  0.00      B1   C
ATOM   1200  O   VAL B 215      -3.426 -52.860 246.547  1.00  0.00      B1   O
ATOM   1201  CB  VAL B 215      -0.821 -51.864 245.599  1.00  0.00      B1   C
ATOM   1202  N   PRO B 216      -4.127 -50.735 246.364  1.00  0.00      B1   N
ATOM   1203  CA  PRO B 216      -5.516 -51.166 246.232  1.00  0.00      B1   C
ATOM   1204  C   PRO B 216      -5.773 -51.744 244.851  1.00  0.00      B1   C
ATOM   1205  O   PRO B 216      -5.063 -51.417 243.887  1.00  0.00      B1   O
ATOM   1206  CB  PRO B 216      -6.289 -49.857 246.426  1.00  0.00      B1   C
ATOM   1207  CG  PRO B 216      -5.342 -48.770 245.923  1.00  0.00      B1   C
ATOM   1208  CD  PRO B 216      -3.941 -49.288 246.254  1.00  0.00      B1   C
ATOM   1209  N   PRO B 217      -6.768 -52.616 244.712  1.00  0.00      B1   N
ATOM   1210  CA  PRO B 217      -7.120 -53.114 243.378  1.00  0.00      B1   C
ATOM   1211  C   PRO B 217      -7.474 -51.963 242.448  1.00  0.00      B1   C
ATOM   1212  O   PRO B 217      -8.129 -50.997 242.844  1.00  0.00      B1   O
ATOM   1213  CB  PRO B 217      -8.344 -54.004 243.648  1.00  0.00      B1   C
ATOM   1214  CG  PRO B 217      -8.271 -54.355 245.133  1.00  0.00      B1   C
ATOM   1215  CD  PRO B 217      -7.578 -53.163 245.794  1.00  0.00      B1   C
ATOM   1216  N   GLY B 218      -7.022 -52.071 241.199  1.00  0.00      B1   N
ATOM   1217  CA  GLY B 218      -7.247 -51.040 240.214  1.00  0.00      B1   C
ATOM   1218  C   GLY B 218      -6.148 -50.008 240.096  1.00  0.00      B1   C
ATOM   1219  O   GLY B 218      -6.294 -49.058 239.315  1.00  0.00      B1   O
ATOM   1220  N   GLU B 219      -5.057 -50.156 240.844  1.00  0.00      B1   N
ATOM   1221  CA  GLU B 219      -3.939 -49.229 240.778  1.00  0.00      B1   C
ATOM   1222  C   GLU B 219      -2.638 -50.017 240.778  1.00  0.00      B1   C
ATOM   1223  O   GLU B 219      -2.600 -51.195 241.143  1.00  0.00      B1   O
ATOM   1224  CB  GLU B 219      -3.967 -48.093 241.839  1.00  0.00      B1   C
ATOM   1225  CG  GLU B 219      -4.594 -46.751 241.353  1.00  0.00      B1   C
ATOM   1226  CD  GLU B 219      -3.610 -45.606 240.938  1.00  0.00      B1   C
ATOM   1227  OE1 GLU B 219      -2.575 -45.844 240.325  1.00  0.00      B1   O
ATOM   1228  OE2 GLU B 219      -3.880 -44.439 241.223  1.00  0.00      B1   O
ATOM   1229  N   CYS B 220      -1.564 -49.348 240.364  1.00  0.00      B1   N
ATOM   1230  CA  CYS B 220      -0.254 -49.979 240.294  1.00  0.00      B1   C
ATOM   1231  C   CYS B 220       0.815 -48.944 240.608  1.00  0.00      B1   C
ATOM   1232  O   CYS B 220       0.856 -47.882 239.980  1.00  0.00      B1   O
ATOM   1233  CB  CYS B 220      -0.040 -50.611 238.915  1.00  0.00      B1   C
ATOM   1234  SG  CYS B 220       1.525 -51.513 238.771  1.00  0.00      B1   S
ATOM   1235  N   PHE B 221       1.663 -49.299 241.594  1.00  0.00      B1   N
ATOM   1236  CA  PHE B 221       2.773 -48.442 242.000  1.00  0.00      B1   C
ATOM   1237  C   PHE B 221       3.665 -49.204 242.996  1.00  0.00      B1   C
ATOM   1238  O   PHE B 221       3.240 -50.153 243.646  1.00  0.00      B1   O
ATOM   1239  CB  PHE B 221       2.279 -47.112 242.614  1.00  0.00      B1   C
ATOM   1240  CG  PHE B 221       1.308 -47.294 243.756  1.00  0.00      B1   C
ATOM   1241  CD1 PHE B 221      -0.065 -47.220 243.533  1.00  0.00      B1   C
ATOM   1242  CD2 PHE B 221       1.768 -47.501 245.054  1.00  0.00      B1   C
ATOM   1243  CE1 PHE B 221      -0.960 -47.359 244.585  1.00  0.00      B1   C
ATOM   1244  CE2 PHE B 221       0.875 -47.649 246.107  1.00  0.00      B1   C
ATOM   1245  CZ  PHE B 221      -0.490 -47.574 245.874  1.00  0.00      B1   C
ATOM   1246  N   ILE B 222       4.926 -48.728 243.082  1.00  0.00      B1   N
ATOM   1247  CA  ILE B 222       5.864 -49.311 244.041  1.00  0.00      B1   C
ATOM   1248  C   ILE B 222       5.455 -48.900 245.474  1.00  0.00      B1   C
ATOM   1249  O   ILE B 222       5.341 -47.725 245.799  1.00  0.00      B1   O
ATOM   1250  CB  ILE B 222       7.306 -48.870 243.702  1.00  0.00      B1   C
ATOM   1251  CG1 ILE B 222       7.697 -49.355 242.293  1.00  0.00      B1   C
ATOM   1252  CG2 ILE B 222       8.304 -49.391 244.746  1.00  0.00      B1   C
ATOM   1253  CD1 ILE B 222       9.118 -48.975 241.866  1.00  0.00      B1   C
ATOM   1254  N   GLN B 223       5.231 -49.944 246.303  1.00  0.00      B1   N
ATOM   1255  CA  GLN B 223       4.665 -49.722 247.631  1.00  0.00      B1   C
ATOM   1256  C   GLN B 223       5.688 -49.124 248.591  1.00  0.00      B1   C
ATOM   1257  O   GLN B 223       5.403 -48.135 249.276  1.00  0.00      B1   O
ATOM   1258  CB  GLN B 223       4.138 -51.078 248.131  1.00  0.00      B1   C
ATOM   1259  CG  GLN B 223       3.513 -51.039 249.536  1.00  0.00      B1   C
ATOM   1260  CD  GLN B 223       2.831 -52.379 249.865  1.00  0.00      B1   C
ATOM   1261  OE1 GLN B 223       2.115 -52.947 249.052  1.00  0.00      B1   O
ATOM   1262  NE2 GLN B 223       3.088 -52.847 251.096  1.00  0.00      B1   N
ATOM   1263  N   PHE B 224       6.909 -49.709 248.597  1.00  0.00      B1   N
ATOM   1264  CA  PHE B 224       7.965 -49.166 249.465  1.00  0.00      B1   C
ATOM   1265  C   PHE B 224       8.436 -47.736 249.078  1.00  0.00      B1   C
ATOM   1266  O   PHE B 224       9.125 -47.086 249.853  1.00  0.00      B1   O
ATOM   1267  CB  PHE B 224       9.151 -50.142 249.578  1.00  0.00      B1   C
ATOM   1268  CG  PHE B 224      10.044 -50.200 248.365  1.00  0.00      B1   C
ATOM   1269  CD1 PHE B 224       9.750 -51.051 247.304  1.00  0.00      B1   C
ATOM   1270  CD2 PHE B 224      11.214 -49.447 248.318  1.00  0.00      B1   C
ATOM   1271  CE1 PHE B 224      10.597 -51.125 246.206  1.00  0.00      B1   C
ATOM   1272  CE2 PHE B 224      12.067 -49.528 247.225  1.00  0.00      B1   C
ATOM   1273  CZ  PHE B 224      11.753 -50.360 246.161  1.00  0.00      B1   C
ATOM   1274  N   LEU B 225       8.027 -47.284 247.869  1.00  0.00      B1   N
ATOM   1275  CA  LEU B 225       8.279 -45.909 247.426  1.00  0.00      B1   C
ATOM   1276  C   LEU B 225       6.942 -45.158 247.258  1.00  0.00      B1   C
ATOM   1277  O   LEU B 225       6.716 -44.463 246.275  1.00  0.00      B1   O
ATOM   1278  CB  LEU B 225       9.042 -45.897 246.088  1.00  0.00      B1   C
ATOM   1279  CG  LEU B 225      10.405 -46.603 246.094  1.00  0.00      B1   C
ATOM   1280  CD1 LEU B 225      11.094 -46.430 244.737  1.00  0.00      B1   C
ATOM   1281  CD2 LEU B 225      11.322 -46.100 247.215  1.00  0.00      B1   C
ATOM   1282  N   SER B 226       6.073 -45.337 248.272  1.00  0.00      B1   N
ATOM   1283  CA  SER B 226       4.801 -44.612 248.300  1.00  0.00      B1   C
ATOM   1284  C   SER B 226       4.922 -43.279 249.067  1.00  0.00      B1   C
ATOM   1285  O   SER B 226       4.090 -42.393 248.920  1.00  0.00      B1   O
ATOM   1286  CB  SER B 226       3.715 -45.497 248.925  1.00  0.00      B1   C
ATOM   1287  OG  SER B 226       4.032 -45.815 250.275  1.00  0.00      B1   O
ATOM   1288  N   GLU B 227       6.001 -43.195 249.877  1.00  0.00      B1   N
ATOM   1289  CA  GLU B 227       6.343 -41.985 250.624  1.00  0.00      B1   C
ATOM   1290  C   GLU B 227       7.339 -41.163 249.762  1.00  0.00      B1   C
ATOM   1291  O   GLU B 227       8.301 -41.725 249.247  1.00  0.00      B1   O
ATOM   1292  CB  GLU B 227       6.925 -42.444 251.972  1.00  0.00      B1   C
ATOM   1293  CG  GLU B 227       6.975 -41.363 253.067  1.00  0.00      B1   C
ATOM   1294  CD  GLU B 227       8.179 -40.433 252.917  1.00  0.00      B1   C
ATOM   1295  OE1 GLU B 227       9.292 -40.934 252.845  1.00  0.00      B1   O
ATOM   1296  OE2 GLU B 227       8.001 -39.220 252.877  1.00  0.00      B1   O
ATOM   1297  N   PRO B 228       7.077 -39.837 249.587  1.00  0.00      B1   N
ATOM   1298  CA  PRO B 228       7.855 -39.047 248.634  1.00  0.00      B1   C
ATOM   1299  C   PRO B 228       9.327 -38.808 249.035  1.00  0.00      B1   C
ATOM   1300  O   PRO B 228      10.166 -38.590 248.170  1.00  0.00      B1   O
ATOM   1301  CB  PRO B 228       7.081 -37.724 248.574  1.00  0.00      B1   C
ATOM   1302  CG  PRO B 228       6.350 -37.635 249.911  1.00  0.00      B1   C
ATOM   1303  CD  PRO B 228       6.025 -39.086 250.266  1.00  0.00      B1   C
ATOM   1304  N   THR B 229       9.607 -38.853 250.353  1.00  0.00      B1   N
ATOM   1305  CA  THR B 229      10.956 -38.558 250.842  1.00  0.00      B1   C
ATOM   1306  C   THR B 229      11.902 -39.763 250.664  1.00  0.00      B1   C
ATOM   1307  O   THR B 229      13.091 -39.610 250.407  1.00  0.00      B1   O
ATOM   1308  CB  THR B 229      10.927 -38.082 252.308  1.00  0.00      B1   C
ATOM   1309  OG1 THR B 229       9.994 -37.024 252.456  1.00  0.00      B1   O
ATOM   1310  CG2 THR B 229      12.281 -37.527 252.762  1.00  0.00      B1   C
ATOM   1311  N   ILE B 230      11.306 -40.962 250.800  1.00  0.00      B1   N
ATOM   1312  CA  ILE B 230      12.001 -42.219 250.536  1.00  0.00      B1   C
ATOM   1313  C   ILE B 230      12.179 -42.408 249.014  1.00  0.00      B1   C
ATOM   1314  O   ILE B 230      13.194 -42.914 248.548  1.00  0.00      B1   O
ATOM   1315  CB  ILE B 230      11.230 -43.371 251.220  1.00  0.00      B1   C
ATOM   1316  CG1 ILE B 230      11.430 -43.316 252.748  1.00  0.00      B1   C
ATOM   1317  CG2 ILE B 230      11.631 -44.757 250.686  1.00  0.00      B1   C
ATOM   1318  CD1 ILE B 230      10.403 -44.141 253.532  1.00  0.00      B1   C
ATOM   1319  N   THR B 231      11.150 -41.952 248.269  1.00  0.00      B1   N
ATOM   1320  CA  THR B 231      11.238 -41.910 246.808  1.00  0.00      B1   C
ATOM   1321  C   THR B 231      12.357 -40.948 246.354  1.00  0.00      B1   C
ATOM   1322  O   THR B 231      13.051 -41.186 245.375  1.00  0.00      B1   O
ATOM   1323  CB  THR B 231       9.879 -41.472 246.222  1.00  0.00      B1   C
ATOM   1324  OG1 THR B 231       8.871 -42.418 246.531  1.00  0.00      B1   O
ATOM   1325  CG2 THR B 231       9.880 -41.347 244.694  1.00  0.00      B1   C
ATOM   1326  N   PHE B 232      12.484 -39.856 247.133  1.00  0.00      B1   N
ATOM   1327  CA  PHE B 232      13.474 -38.821 246.865  1.00  0.00      B1   C
ATOM   1328  C   PHE B 232      14.892 -39.287 247.235  1.00  0.00      B1   C
ATOM   1329  O   PHE B 232      15.865 -38.932 246.586  1.00  0.00      B1   O
ATOM   1330  CB  PHE B 232      13.078 -37.564 247.650  1.00  0.00      B1   C
ATOM   1331  CG  PHE B 232      13.961 -36.375 247.376  1.00  0.00      B1   C
ATOM   1332  CD1 PHE B 232      14.184 -35.927 246.075  1.00  0.00      B1   C
ATOM   1333  CD2 PHE B 232      14.526 -35.673 248.436  1.00  0.00      B1   C
ATOM   1334  CE1 PHE B 232      14.983 -34.817 245.839  1.00  0.00      B1   C
ATOM   1335  CE2 PHE B 232      15.298 -34.543 248.205  1.00  0.00      B1   C
ATOM   1336  CZ  PHE B 232      15.544 -34.127 246.905  1.00  0.00      B1   C
ATOM   1337  N   GLY B 233      14.953 -40.111 248.299  1.00  0.00      B1   N
ATOM   1338  CA  GLY B 233      16.224 -40.691 248.721  1.00  0.00      B1   C
ATOM   1339  C   GLY B 233      16.760 -41.694 247.687  1.00  0.00      B1   C
ATOM   1340  O   GLY B 233      17.955 -41.790 247.435  1.00  0.00      B1   O
ATOM   1341  N   THR B 234      15.789 -42.421 247.099  1.00  0.00      B1   N
ATOM   1342  CA  THR B 234      16.095 -43.383 246.044  1.00  0.00      B1   C
ATOM   1343  C   THR B 234      16.399 -42.669 244.707  1.00  0.00      B1   C
ATOM   1344  O   THR B 234      17.140 -43.174 243.875  1.00  0.00      B1   O
ATOM   1345  CB  THR B 234      14.920 -44.370 245.896  1.00  0.00      B1   C
ATOM   1346  OG1 THR B 234      14.600 -44.970 247.138  1.00  0.00      B1   O
ATOM   1347  CG2 THR B 234      15.260 -45.535 244.963  1.00  0.00      B1   C
ATOM   1348  N   ALA B 235      15.797 -41.469 244.557  1.00  0.00      B1   N
ATOM   1349  CA  ALA B 235      16.050 -40.635 243.384  1.00  0.00      B1   C
ATOM   1350  C   ALA B 235      17.439 -39.967 243.462  1.00  0.00      B1   C
ATOM   1351  O   ALA B 235      18.078 -39.712 242.454  1.00  0.00      B1   O
ATOM   1352  CB  ALA B 235      14.957 -39.566 243.265  1.00  0.00      B1   C
ATOM   1353  N   ILE B 236      17.880 -39.705 244.708  1.00  0.00      B1   N
ATOM   1354  CA  ILE B 236      19.210 -39.136 244.920  1.00  0.00      B1   C
ATOM   1355  C   ILE B 236      20.293 -40.197 244.656  1.00  0.00      B1   C
ATOM   1356  O   ILE B 236      21.317 -39.924 244.046  1.00  0.00      B1   O
ATOM   1357  CB  ILE B 236      19.303 -38.541 246.343  1.00  0.00      B1   C
ATOM   1358  CG1 ILE B 236      18.481 -37.241 246.440  1.00  0.00      B1   C
ATOM   1359  CG2 ILE B 236      20.757 -38.274 246.782  1.00  0.00      B1   C
ATOM   1360  CD1 ILE B 236      18.152 -36.848 247.884  1.00  0.00      B1   C
ATOM   1361  N   ALA B 237      20.001 -41.412 245.155  1.00  0.00      B1   N
ATOM   1362  CA  ALA B 237      20.958 -42.507 245.056  1.00  0.00      B1   C
ATOM   1363  C   ALA B 237      21.129 -43.009 243.607  1.00  0.00      B1   C
ATOM   1364  O   ALA B 237      22.235 -43.265 243.146  1.00  0.00      B1   O
ATOM   1365  CB  ALA B 237      20.469 -43.647 245.957  1.00  0.00      B1   C
ATOM   1366  N   ALA B 238      19.967 -43.145 242.936  1.00  0.00      B1   N
ATOM   1367  CA  ALA B 238      19.912 -43.826 241.646  1.00  0.00      B1   C
ATOM   1368  C   ALA B 238      19.866 -42.863 240.441  1.00  0.00      B1   C
ATOM   1369  O   ALA B 238      20.003 -43.303 239.307  1.00  0.00      B1   O
ATOM   1370  CB  ALA B 238      18.690 -44.753 241.640  1.00  0.00      B1   C
ATOM   1371  N   PHE B 239      19.673 -41.549 240.710  1.00  0.00      B1   N
ATOM   1372  CA  PHE B 239      19.597 -40.589 239.602  1.00  0.00      B1   C
ATOM   1373  C   PHE B 239      20.544 -39.392 239.796  1.00  0.00      B1   C
ATOM   1374  O   PHE B 239      21.495 -39.241 239.043  1.00  0.00      B1   O
ATOM   1375  CB  PHE B 239      18.144 -40.158 239.335  1.00  0.00      B1   C
ATOM   1376  CG  PHE B 239      18.055 -39.283 238.116  1.00  0.00      B1   C
ATOM   1377  CD1 PHE B 239      18.282 -39.821 236.855  1.00  0.00      B1   C
ATOM   1378  CD2 PHE B 239      17.823 -37.916 238.240  1.00  0.00      B1   C
ATOM   1379  CE1 PHE B 239      18.274 -39.007 235.733  1.00  0.00      B1   C
ATOM   1380  CE2 PHE B 239      17.812 -37.101 237.116  1.00  0.00      B1   C
ATOM   1381  CZ  PHE B 239      18.031 -37.650 235.861  1.00  0.00      B1   C
ATOM   1382  N   TYR B 240      20.256 -38.544 240.807  1.00  0.00      B1   N
ATOM   1383  CA  TYR B 240      21.010 -37.291 240.929  1.00  0.00      B1   C
ATOM   1384  C   TYR B 240      22.514 -37.496 241.212  1.00  0.00      B1   C
ATOM   1385  O   TYR B 240      23.338 -36.709 240.770  1.00  0.00      B1   O
ATOM   1386  CB  TYR B 240      20.400 -36.380 242.004  1.00  0.00      B1   C
ATOM   1387  CG  TYR B 240      19.059 -35.833 241.593  1.00  0.00      B1   C
ATOM   1388  CD1 TYR B 240      18.978 -34.911 240.552  1.00  0.00      B1   C
ATOM   1389  CD2 TYR B 240      17.895 -36.202 242.261  1.00  0.00      B1   C
ATOM   1390  CE1 TYR B 240      17.756 -34.372 240.177  1.00  0.00      B1   C
ATOM   1391  CE2 TYR B 240      16.672 -35.653 241.896  1.00  0.00      B1   C
ATOM   1392  CZ  TYR B 240      16.603 -34.742 240.851  1.00  0.00      B1   C
ATOM   1393  OH  TYR B 240      15.388 -34.211 240.478  1.00  0.00      B1   O
ATOM   1394  N   MET B 241      22.830 -38.576 241.954  1.00  0.00      B1   N
ATOM   1395  CA  MET B 241      24.232 -38.891 242.230  1.00  0.00      B1   C
ATOM   1396  C   MET B 241      24.972 -39.351 240.943  1.00  0.00      B1   C
ATOM   1397  O   MET B 241      25.977 -38.745 240.592  1.00  0.00      B1   O
ATOM   1398  CB  MET B 241      24.337 -39.817 243.457  1.00  0.00      B1   C
ATOM   1399  CG  MET B 241      25.768 -40.246 243.818  1.00  0.00      B1   C
ATOM   1400  SD  MET B 241      26.436 -41.501 242.707  1.00  0.00      B1   S
ATOM   1401  CE  MET B 241      25.581 -42.955 243.349  1.00  0.00      B1   C
ATOM   1402  N   PRO B 242      24.470 -40.402 240.230  1.00  0.00      B1   N
ATOM   1403  CA  PRO B 242      24.964 -40.693 238.881  1.00  0.00      B1   C
ATOM   1404  C   PRO B 242      25.100 -39.485 237.923  1.00  0.00      B1   C
ATOM   1405  O   PRO B 242      26.051 -39.406 237.161  1.00  0.00      B1   O
ATOM   1406  CB  PRO B 242      23.936 -41.699 238.354  1.00  0.00      B1   C
ATOM   1407  CG  PRO B 242      23.436 -42.412 239.604  1.00  0.00      B1   C
ATOM   1408  CD  PRO B 242      23.456 -41.345 240.697  1.00  0.00      B1   C
ATOM   1409  N   VAL B 243      24.116 -38.565 237.992  1.00  0.00      B1   N
ATOM   1410  CA  VAL B 243      24.080 -37.402 237.098  1.00  0.00      B1   C
ATOM   1411  C   VAL B 243      25.273 -36.458 237.348  1.00  0.00      B1   C
ATOM   1412  O   VAL B 243      25.965 -36.049 236.427  1.00  0.00      B1   O
ATOM   1413  CB  VAL B 243      22.719 -36.690 237.263  1.00  0.00      B1   C
ATOM   1414  CG1 VAL B 243      22.731 -35.208 236.848  1.00  0.00      B1   C
ATOM   1415  CG2 VAL B 243      21.622 -37.442 236.499  1.00  0.00      B1   C
ATOM   1416  N   THR B 244      25.462 -36.151 238.643  1.00  0.00      B1   N
ATOM   1417  CA  THR B 244      26.594 -35.370 239.133  1.00  0.00      B1   C
ATOM   1418  C   THR B 244      27.915 -35.961 238.656  1.00  0.00      B1   C
ATOM   1419  O   THR B 244      28.793 -35.243 238.163  1.00  0.00      B1   O
ATOM   1420  CB  THR B 244      26.529 -35.311 240.672  1.00  0.00      B1   C
ATOM   1421  OG1 THR B 244      25.291 -34.714 241.026  1.00  0.00      B1   O
ATOM   1422  CG2 THR B 244      27.690 -34.505 241.283  1.00  0.00      B1   C
ATOM   1423  N   ILE B 245      28.070 -37.278 238.796  1.00  0.00      B1   N
ATOM   1424  CA  ILE B 245      29.314 -37.927 238.397  1.00  0.00      B1   C
ATOM   1425  C   ILE B 245      29.515 -37.816 236.892  1.00  0.00      B1   C
ATOM   1426  O   ILE B 245      30.602 -37.463 236.419  1.00  0.00      B1   O
ATOM   1427  CB  ILE B 245      29.284 -39.404 238.858  1.00  0.00      B1   C
ATOM   1428  CG1 ILE B 245      29.272 -39.533 240.395  1.00  0.00      B1   C
ATOM   1429  CG2 ILE B 245      30.408 -40.263 238.245  1.00  0.00      B1   C
ATOM   1430  CD1 ILE B 245      30.560 -39.058 241.081  1.00  0.00      B1   C
ATOM   1431  N   MET B 246      28.442 -38.111 236.132  1.00  0.00      B1   N
ATOM   1432  CA  MET B 246      28.543 -38.080 234.672  1.00  0.00      B1   C
ATOM   1433  C   MET B 246      28.902 -36.673 234.139  1.00  0.00      B1   C
ATOM   1434  O   MET B 246      29.622 -36.540 233.155  1.00  0.00      B1   O
ATOM   1435  CB  MET B 246      27.242 -38.600 234.039  1.00  0.00      B1   C
ATOM   1436  CG  MET B 246      27.044 -40.110 234.235  1.00  0.00      B1   C
ATOM   1437  SD  MET B 246      25.572 -40.700 233.375  1.00  0.00      B1   S
ATOM   1438  CE  MET B 246      24.562 -41.153 234.796  1.00  0.00      B1   C
ATOM   1439  N   THR B 247      28.382 -35.642 234.847  1.00  0.00      B1   N
ATOM   1440  CA  THR B 247      28.726 -34.268 234.493  1.00  0.00      B1   C
ATOM   1441  C   THR B 247      30.205 -33.996 234.739  1.00  0.00      B1   C
ATOM   1442  O   THR B 247      30.896 -33.435 233.881  1.00  0.00      B1   O
ATOM   1443  CB  THR B 247      27.822 -33.317 235.303  1.00  0.00      B1   C
ATOM   1444  OG1 THR B 247      26.483 -33.575 234.906  1.00  0.00      B1   O
ATOM   1445  CG2 THR B 247      28.146 -31.831 235.068  1.00  0.00      B1   C
ATOM   1446  N   ILE B 248      30.711 -34.394 235.908  1.00  0.00      B1   N
ATOM   1447  CA  ILE B 248      32.111 -34.142 236.239  1.00  0.00      B1   C
ATOM   1448  C   ILE B 248      33.024 -34.777 235.200  1.00  0.00      B1   C
ATOM   1449  O   ILE B 248      33.941 -34.134 234.676  1.00  0.00      B1   O
ATOM   1450  CB  ILE B 248      32.377 -34.658 237.673  1.00  0.00      B1   C
ATOM   1451  CG1 ILE B 248      31.604 -33.816 238.709  1.00  0.00      B1   C
ATOM   1452  CG2 ILE B 248      33.876 -34.692 238.021  1.00  0.00      B1   C
ATOM   1453  CD1 ILE B 248      31.449 -34.511 240.067  1.00  0.00      B1   C
ATOM   1454  N   LEU B 249      32.787 -36.053 234.888  1.00  0.00      B1   N
ATOM   1455  CA  LEU B 249      33.649 -36.754 233.942  1.00  0.00      B1   C
ATOM   1456  C   LEU B 249      33.699 -36.031 232.602  1.00  0.00      B1   C
ATOM   1457  O   LEU B 249      34.778 -35.819 232.038  1.00  0.00      B1   O
ATOM   1458  CB  LEU B 249      33.137 -38.196 233.769  1.00  0.00      B1   C
ATOM   1459  CG  LEU B 249      33.276 -39.047 235.046  1.00  0.00      B1   C
ATOM   1460  CD1 LEU B 249      32.430 -40.323 234.955  1.00  0.00      B1   C
ATOM   1461  CD2 LEU B 249      34.743 -39.402 235.331  1.00  0.00      B1   C
ATOM   1462  N   TYR B 250      32.537 -35.636 232.077  1.00  0.00      B1   N
ATOM   1463  CA  TYR B 250      32.509 -34.990 230.769  1.00  0.00      B1   C
ATOM   1464  C   TYR B 250      33.393 -33.750 230.750  1.00  0.00      B1   C
ATOM   1465  O   TYR B 250      34.229 -33.584 229.855  1.00  0.00      B1   O
ATOM   1466  CB  TYR B 250      31.058 -34.639 230.402  1.00  0.00      B1   C
ATOM   1467  CG  TYR B 250      30.992 -33.972 229.053  1.00  0.00      B1   C
ATOM   1468  CD1 TYR B 250      31.167 -34.720 227.894  1.00  0.00      B1   C
ATOM   1469  CD2 TYR B 250      30.866 -32.589 228.954  1.00  0.00      B1   C
ATOM   1470  CE1 TYR B 250      31.246 -34.093 226.659  1.00  0.00      B1   C
ATOM   1471  CE2 TYR B 250      30.937 -31.961 227.717  1.00  0.00      B1   C
ATOM   1472  CZ  TYR B 250      31.138 -32.714 226.570  1.00  0.00      B1   C
ATOM   1473  OH  TYR B 250      31.239 -32.093 225.341  1.00  0.00      B1   O
ATOM   1474  N   TRP B 251      33.221 -32.862 231.729  1.00  0.00      B1   N
ATOM   1475  CA  TRP B 251      34.041 -31.657 231.754  1.00  0.00      B1   C
ATOM   1476  C   TRP B 251      35.505 -31.985 232.017  1.00  0.00      B1   C
ATOM   1477  O   TRP B 251      36.390 -31.217 231.624  1.00  0.00      B1   O
ATOM   1478  CB  TRP B 251      33.479 -30.643 232.759  1.00  0.00      B1   C
ATOM   1479  CG  TRP B 251      32.115 -30.179 232.293  1.00  0.00      B1   C
ATOM   1480  CD1 TRP B 251      30.902 -30.409 232.946  1.00  0.00      B1   C
ATOM   1481  CD2 TRP B 251      31.798 -29.440 231.092  1.00  0.00      B1   C
ATOM   1482  NE1 TRP B 251      29.890 -29.886 232.212  1.00  0.00      B1   N
ATOM   1483  CE2 TRP B 251      30.392 -29.285 231.066  1.00  0.00      B1   C
ATOM   1484  CE3 TRP B 251      32.561 -28.935 230.072  1.00  0.00      B1   C
ATOM   1485  CZ2 TRP B 251      29.795 -28.636 230.020  1.00  0.00      B1   C
ATOM   1486  CZ3 TRP B 251      31.955 -28.276 229.002  1.00  0.00      B1   C
ATOM   1487  CH2 TRP B 251      30.568 -28.126 228.976  1.00  0.00      B1   C
ATOM   1488  N   ARG B 252      35.782 -33.116 232.668  1.00  0.00      B1   N
ATOM   1489  CA  ARG B 252      37.153 -33.614 232.717  1.00  0.00      B1   C
ATOM   1490  C   ARG B 252      37.585 -34.136 231.351  1.00  0.00      B1   C
ATOM   1491  O   ARG B 252      38.694 -33.848 230.885  1.00  0.00      B1   O
ATOM   1492  CB  ARG B 252      37.286 -34.747 233.746  1.00  0.00      B1   C
ATOM   1493  CG  ARG B 252      37.184 -34.291 235.203  1.00  0.00      B1   C
ATOM   1494  CD  ARG B 252      37.144 -35.494 236.154  1.00  0.00      B1   C
ATOM   1495  NE  ARG B 252      37.361 -35.048 237.532  1.00  0.00      B1   N
ATOM   1496  CZ  ARG B 252      38.532 -35.094 238.168  1.00  0.00      B1   C
ATOM   1497  NH1 ARG B 252      39.602 -35.608 237.619  1.00  0.00      B1   N
ATOM   1498  NH2 ARG B 252      38.617 -34.610 239.378  1.00  0.00      B1   N
ATOM   1499  N   ILE B 253      36.717 -34.910 230.695  1.00  0.00      B1   N
ATOM   1500  CA  ILE B 253      37.005 -35.386 229.344  1.00  0.00      B1   C
ATOM   1501  C   ILE B 253      37.161 -34.208 228.391  1.00  0.00      B1   C
ATOM   1502  O   ILE B 253      38.105 -34.147 227.596  1.00  0.00      B1   O
ATOM   1503  CB  ILE B 253      35.885 -36.359 228.895  1.00  0.00      B1   C
ATOM   1504  CG1 ILE B 253      35.972 -37.690 229.671  1.00  0.00      B1   C
ATOM   1505  CG2 ILE B 253      35.888 -36.611 227.374  1.00  0.00      B1   C
ATOM   1506  CD1 ILE B 253      34.704 -38.549 229.568  1.00  0.00      B1   C
ATOM   1507  N   TYR B 254      36.227 -33.257 228.453  1.00  0.00      B1   N
ATOM   1508  CA  TYR B 254      36.320 -32.071 227.609  1.00  0.00      B1   C
ATOM   1509  C   TYR B 254      37.621 -31.321 227.862  1.00  0.00      B1   C
ATOM   1510  O   TYR B 254      38.230 -30.784 226.929  1.00  0.00      B1   O
ATOM   1511  CB  TYR B 254      35.091 -31.195 227.896  1.00  0.00      B1   C
ATOM   1512  CG  TYR B 254      34.873 -30.150 226.837  1.00  0.00      B1   C
ATOM   1513  CD1 TYR B 254      35.331 -28.849 227.017  1.00  0.00      B1   C
ATOM   1514  CD2 TYR B 254      34.203 -30.477 225.663  1.00  0.00      B1   C
ATOM   1515  CE1 TYR B 254      35.120 -27.887 226.037  1.00  0.00      B1   C
ATOM   1516  CE2 TYR B 254      33.991 -29.518 224.682  1.00  0.00      B1   C
ATOM   1517  CZ  TYR B 254      34.449 -28.222 224.869  1.00  0.00      B1   C
ATOM   1518  OH  TYR B 254      34.237 -27.273 223.892  1.00  0.00      B1   O
ATOM   1519  N   LYS B 255      38.066 -31.279 229.119  1.00  0.00      B1   N
ATOM   1520  CA  LYS B 255      39.318 -30.601 229.439  1.00  0.00      B1   C
ATOM   1521  C   LYS B 255      40.513 -31.357 228.870  1.00  0.00      B1   C
ATOM   1522  O   LYS B 255      41.428 -30.747 228.306  1.00  0.00      B1   O
ATOM   1523  CB  LYS B 255      39.457 -30.469 230.985  1.00  0.00      B1   C
ATOM   1524  CG  LYS B 255      40.800 -30.877 231.650  1.00  0.00      B1   C
ATOM   1525  CD  LYS B 255      42.016 -29.991 231.301  1.00  0.00      B1   C
ATOM   1526  CE  LYS B 255      43.269 -30.788 230.885  1.00  0.00      B1   C
ATOM   1527  NZ  LYS B 255      43.703 -31.799 231.846  1.00  0.00      B1   N
ATOM   1528  N   GLU B 256      40.520 -32.686 229.004  1.00  0.00      B1   N
ATOM   1529  CA  GLU B 256      41.627 -33.502 228.519  1.00  0.00      B1   C
ATOM   1530  C   GLU B 256      41.652 -33.633 227.003  1.00  0.00      B1   C
ATOM   1531  O   GLU B 256      42.655 -34.104 226.457  1.00  0.00      B1   O
ATOM   1532  CB  GLU B 256      41.468 -34.925 229.102  1.00  0.00      B1   C
ATOM   1533  CG  GLU B 256      41.688 -35.057 230.619  1.00  0.00      B1   C
ATOM   1534  CD  GLU B 256      42.990 -34.421 231.131  1.00  0.00      B1   C
ATOM   1535  OE1 GLU B 256      43.075 -34.134 232.314  1.00  0.00      B1   O
ATOM   1536  OE2 GLU B 256      43.923 -34.182 230.370  1.00  0.00      B1   O
ATOM   1537  N   THR B 257      40.586 -33.229 226.313  1.00  0.00      B1   N
ATOM   1538  CA  THR B 257      40.531 -33.324 224.860  1.00  0.00      B1   C
ATOM   1539  C   THR B 257      41.369 -32.261 224.160  1.00  0.00      B1   C
ATOM   1540  O   THR B 257      41.577 -32.360 222.946  1.00  0.00      B1   O
ATOM   1541  CB  THR B 257      39.035 -33.245 224.496  1.00  0.00      B1   C
ATOM   1542  OG1 THR B 257      38.465 -34.486 224.884  1.00  0.00      B1   O
ATOM   1543  CG2 THR B 257      38.731 -32.984 223.016  1.00  0.00      B1   C
ATOM   1544  N   GLU B 258      41.858 -31.257 224.886  1.00  0.00      B1   N
ATOM   1545  CA  GLU B 258      42.664 -30.197 224.299  1.00  0.00      B1   C
ATOM   1546  C   GLU B 258      44.152 -30.344 224.590  1.00  0.00      B1   C
ATOM   1547  O   GLU B 258      44.960 -29.654 223.959  1.00  0.00      B1   O
ATOM   1548  CB  GLU B 258      42.158 -28.863 224.858  1.00  0.00      B1   C
ATOM   1549  N   LYS B 259      44.531 -31.218 225.516  1.00  0.00      B1   N
ATOM   1550  CA  LYS B 259      45.921 -31.397 225.906  1.00  0.00      B1   C
ATOM   1551  C   LYS B 259      46.533 -32.605 225.203  1.00  0.00      B1   C
ATOM   1552  O   LYS B 259      45.834 -33.514 224.748  1.00  0.00      B1   O
ATOM   1553  CB  LYS B 259      46.046 -31.503 227.437  1.00  0.00      B1   C
ATOM   1554  CG  LYS B 259      45.403 -32.755 228.056  1.00  0.00      B1   C
ATOM   1555  CD  LYS B 259      46.288 -34.021 228.028  1.00  0.00      B1   C
ATOM   1556  CE  LYS B 259      45.555 -35.271 227.514  1.00  0.00      B1   C
ATOM   1557  NZ  LYS B 259      44.560 -35.765 228.460  1.00  0.00      B1   N
ATOM   1558  N   MET B1001      47.861 -32.599 225.120  1.00  0.00      B1   N
ATOM   1559  CA  MET B1001      48.606 -33.608 224.377  1.00  0.00      B1   C
ATOM   1560  C   MET B1001      50.082 -33.462 224.716  1.00  0.00      B1   C
ATOM   1561  O   MET B1001      50.522 -32.418 225.206  1.00  0.00      B1   O
ATOM   1562  CB  MET B1001      48.344 -33.395 222.870  1.00  0.00      B1   C
ATOM   1563  CG  MET B1001      49.012 -34.400 221.919  1.00  0.00      B1   C
ATOM   1564  SD  MET B1001      48.478 -36.089 222.235  1.00  0.00      B1   S
ATOM   1565  CE  MET B1001      46.818 -36.024 221.534  1.00  0.00      B1   C
ATOM   1566  N   ASN B1002      50.842 -34.524 224.454  1.00  0.00      B1   N
ATOM   1567  CA  ASN B1002      52.284 -34.508 224.655  1.00  0.00      B1   C
ATOM   1568  C   ASN B1002      52.935 -35.399 223.603  1.00  0.00      B1   C
ATOM   1569  O   ASN B1002      52.265 -35.953 222.728  1.00  0.00      B1   O
ATOM   1570  CB  ASN B1002      52.600 -34.954 226.095  1.00  0.00      B1   C
ATOM   1571  CG  ASN B1002      52.035 -36.351 226.388  1.00  0.00      B1   C
ATOM   1572  OD1 ASN B1002      52.612 -37.360 226.015  1.00  0.00      B1   O
ATOM   1573  ND2 ASN B1002      50.881 -36.354 227.071  1.00  0.00      B1   N
ATOM   1574  N   ILE B1003      54.260 -35.538 223.699  1.00  0.00      B1   N
ATOM   1575  CA  ILE B1003      55.005 -36.271 222.680  1.00  0.00      B1   C
ATOM   1576  C   ILE B1003      54.710 -37.762 222.762  1.00  0.00      B1   C
ATOM   1577  O   ILE B1003      54.635 -38.451 221.737  1.00  0.00      B1   O
ATOM   1578  CB  ILE B1003      56.530 -35.995 222.801  1.00  0.00      B1   C
ATOM   1579  CG1 ILE B1003      57.405 -36.860 221.859  1.00  0.00      B1   C
ATOM   1580  CG2 ILE B1003      57.053 -36.157 224.242  1.00  0.00      B1   C
ATOM   1581  CD1 ILE B1003      57.084 -36.732 220.366  1.00  0.00      B1   C
ATOM   1582  N   PHE B1004      54.545 -38.287 223.978  1.00  0.00      B1   N
ATOM   1583  CA  PHE B1004      54.313 -39.719 224.138  1.00  0.00      B1   C
ATOM   1584  C   PHE B1004      53.021 -40.144 223.453  1.00  0.00      B1   C
ATOM   1585  O   PHE B1004      53.016 -41.066 222.629  1.00  0.00      B1   O
ATOM   1586  CB  PHE B1004      54.318 -40.107 225.626  1.00  0.00      B1   C
ATOM   1587  CG  PHE B1004      55.620 -39.745 226.291  1.00  0.00      B1   C
ATOM   1588  CD1 PHE B1004      55.765 -38.532 226.958  1.00  0.00      B1   C
ATOM   1589  CD2 PHE B1004      56.700 -40.623 226.247  1.00  0.00      B1   C
ATOM   1590  CE1 PHE B1004      56.970 -38.194 227.559  1.00  0.00      B1   C
ATOM   1591  CE2 PHE B1004      57.901 -40.293 226.860  1.00  0.00      B1   C
ATOM   1592  CZ  PHE B1004      58.041 -39.076 227.510  1.00  0.00      B1   C
ATOM   1593  N   GLU B1005      51.912 -39.478 223.775  1.00  0.00      B1   N
ATOM   1594  CA  GLU B1005      50.661 -39.778 223.088  1.00  0.00      B1   C
ATOM   1595  C   GLU B1005      50.768 -39.504 221.593  1.00  0.00      B1   C
ATOM   1596  O   GLU B1005      50.114 -40.178 220.788  1.00  0.00      B1   O
ATOM   1597  CB  GLU B1005      49.554 -38.960 223.773  1.00  0.00      B1   C
ATOM   1598  CG  GLU B1005      48.122 -39.301 223.318  1.00  0.00      B1   C
ATOM   1599  CD  GLU B1005      47.674 -40.716 223.729  1.00  0.00      B1   C
ATOM   1600  OE1 GLU B1005      46.515 -41.060 223.531  1.00  0.00      B1   O
ATOM   1601  OE2 GLU B1005      48.466 -41.496 224.241  1.00  0.00      B1   O
ATOM   1602  N   MET B1006      51.585 -38.524 221.202  1.00  0.00      B1   N
ATOM   1603  CA  MET B1006      51.766 -38.224 219.785  1.00  0.00      B1   C
ATOM   1604  C   MET B1006      52.441 -39.385 219.065  1.00  0.00      B1   C
ATOM   1605  O   MET B1006      51.976 -39.830 218.009  1.00  0.00      B1   O
ATOM   1606  CB  MET B1006      52.625 -36.951 219.663  1.00  0.00      B1   C
ATOM   1607  CG  MET B1006      52.942 -36.484 218.234  1.00  0.00      B1   C
ATOM   1608  SD  MET B1006      54.412 -35.435 218.253  1.00  0.00      B1   S
ATOM   1609  CE  MET B1006      54.013 -34.330 216.892  1.00  0.00      B1   C
ATOM   1610  N   LEU B1007      53.542 -39.891 219.625  1.00  0.00      B1   N
ATOM   1611  CA  LEU B1007      54.236 -41.014 219.003  1.00  0.00      B1   C
ATOM   1612  C   LEU B1007      53.375 -42.272 219.008  1.00  0.00      B1   C
ATOM   1613  O   LEU B1007      53.371 -43.029 218.030  1.00  0.00      B1   O
ATOM   1614  CB  LEU B1007      55.602 -41.226 219.676  1.00  0.00      B1   C
ATOM   1615  CG  LEU B1007      56.707 -40.369 219.032  1.00  0.00      B1   C
ATOM   1616  CD1 LEU B1007      57.949 -40.307 219.926  1.00  0.00      B1   C
ATOM   1617  CD2 LEU B1007      57.085 -40.929 217.651  1.00  0.00      B1   C
ATOM   1618  N   ARG B1008      52.640 -42.516 220.097  1.00  0.00      B1   N
ATOM   1619  CA  ARG B1008      51.755 -43.676 220.141  1.00  0.00      B1   C
ATOM   1620  C   ARG B1008      50.751 -43.643 218.996  1.00  0.00      B1   C
ATOM   1621  O   ARG B1008      50.429 -44.683 218.411  1.00  0.00      B1   O
ATOM   1622  CB  ARG B1008      51.014 -43.599 221.489  1.00  0.00      B1   C
ATOM   1623  CG  ARG B1008      50.186 -44.849 221.829  1.00  0.00      B1   C
ATOM   1624  CD  ARG B1008      49.050 -44.577 222.834  1.00  0.00      B1   C
ATOM   1625  NE  ARG B1008      48.076 -43.553 222.437  1.00  0.00      B1   N
ATOM   1626  CZ  ARG B1008      47.504 -43.286 221.274  1.00  0.00      B1   C
ATOM   1627  NH1 ARG B1008      47.826 -43.903 220.180  1.00  0.00      B1   N
ATOM   1628  NH2 ARG B1008      46.586 -42.370 221.207  1.00  0.00      B1   N
ATOM   1629  N   ILE B1009      50.246 -42.456 218.661  1.00  0.00      B1   N
ATOM   1630  CA  ILE B1009      49.292 -42.335 217.564  1.00  0.00      B1   C
ATOM   1631  C   ILE B1009      49.964 -42.642 216.232  1.00  0.00      B1   C
ATOM   1632  O   ILE B1009      49.378 -43.299 215.362  1.00  0.00      B1   O
ATOM   1633  CB  ILE B1009      48.680 -40.908 217.561  1.00  0.00      B1   C
ATOM   1634  CG1 ILE B1009      47.767 -40.701 218.783  1.00  0.00      B1   C
ATOM   1635  CG2 ILE B1009      47.904 -40.580 216.268  1.00  0.00      B1   C
ATOM   1636  CD1 ILE B1009      47.416 -39.236 219.064  1.00  0.00      B1   C
ATOM   1637  N   ASP B1010      51.199 -42.173 216.046  1.00  0.00      B1   N
ATOM   1638  CA  ASP B1010      51.901 -42.387 214.786  1.00  0.00      B1   C
ATOM   1639  C   ASP B1010      52.581 -43.746 214.711  1.00  0.00      B1   C
ATOM   1640  O   ASP B1010      52.813 -44.244 213.603  1.00  0.00      B1   O
ATOM   1641  CB  ASP B1010      52.739 -41.143 214.458  1.00  0.00      B1   C
ATOM   1642  CG  ASP B1010      51.820 -40.136 213.724  1.00  0.00      B1   C
ATOM   1643  OD1 ASP B1010      52.055 -39.834 212.564  1.00  0.00      B1   O
ATOM   1644  OD2 ASP B1010      50.837 -39.666 214.284  1.00  0.00      B1   O
ATOM   1645  N   GLU B1011      52.912 -44.350 215.849  1.00  0.00      B1   N
ATOM   1646  CA  GLU B1011      53.527 -45.678 215.874  1.00  0.00      B1   C
ATOM   1647  C   GLU B1011      52.478 -46.780 216.007  1.00  0.00      B1   C
ATOM   1648  O   GLU B1011      52.570 -47.652 216.870  1.00  0.00      B1   O
ATOM   1649  CB  GLU B1011      54.578 -45.815 217.003  1.00  0.00      B1   C
ATOM   1650  CG  GLU B1011      55.736 -44.792 217.042  1.00  0.00      B1   C
ATOM   1651  CD  GLU B1011      56.481 -44.551 215.725  1.00  0.00      B1   C
ATOM   1652  OE1 GLU B1011      56.351 -45.306 214.770  1.00  0.00      B1   O
ATOM   1653  OE2 GLU B1011      57.205 -43.568 215.641  1.00  0.00      B1   O
ATOM   1654  N   GLY B1012      51.473 -46.752 215.140  1.00  0.00      B1   N
ATOM   1655  CA  GLY B1012      50.419 -47.755 215.123  1.00  0.00      B1   C
ATOM   1656  C   GLY B1012      49.181 -47.417 215.933  1.00  0.00      B1   C
ATOM   1657  O   GLY B1012      48.061 -47.704 215.504  1.00  0.00      B1   O
ATOM   1658  N   GLY B1013      49.364 -46.813 217.106  1.00  0.00      B1   N
ATOM   1659  CA  GLY B1013      48.243 -46.435 217.944  1.00  0.00      B1   C
ATOM   1660  C   GLY B1013      47.641 -47.599 218.700  1.00  0.00      B1   C
ATOM   1661  O   GLY B1013      46.435 -47.849 218.618  1.00  0.00      B1   O
ATOM   1662  N   GLY B1014      48.476 -48.321 219.448  1.00  0.00      B1   N
ATOM   1663  CA  GLY B1014      48.051 -49.494 220.173  1.00  0.00      B1   C
ATOM   1664  C   GLY B1014      48.175 -49.322 221.678  1.00  0.00      B1   C
ATOM   1665  O   GLY B1014      48.554 -48.265 222.187  1.00  0.00      B1   O
ATOM   1666  N   SER B1015      47.851 -50.403 222.378  1.00  0.00      B1   N
ATOM   1667  CA  SER B1015      47.890 -50.464 223.828  1.00  0.00      B1   C
ATOM   1668  C   SER B1015      48.943 -51.467 224.282  1.00  0.00      B1   C
ATOM   1669  O   SER B1015      49.298 -52.401 223.559  1.00  0.00      B1   O
ATOM   1670  CB  SER B1015      46.510 -50.928 224.301  1.00  0.00      B1   C
ATOM   1671  OG  SER B1015      45.492 -50.190 223.624  1.00  0.00      B1   O
ATOM   1672  N   GLY B1016      49.440 -51.263 225.502  1.00  0.00      B1   N
ATOM   1673  CA  GLY B1016      50.450 -52.141 226.057  1.00  0.00      B1   C
ATOM   1674  C   GLY B1016      50.381 -52.161 227.568  1.00  0.00      B1   C
ATOM   1675  O   GLY B1016      49.738 -51.318 228.196  1.00  0.00      B1   O
ATOM   1676  N   GLY B1017      51.055 -53.148 228.148  1.00  0.00      B1   N
ATOM   1677  CA  GLY B1017      51.135 -53.277 229.587  1.00  0.00      B1   C
ATOM   1678  C   GLY B1017      52.089 -52.269 230.193  1.00  0.00      B1   C
ATOM   1679  O   GLY B1017      52.430 -51.249 229.591  1.00  0.00      B1   O
ATOM   1680  N   ASP B1018      52.524 -52.567 231.419  1.00  0.00      B1   N
ATOM   1681  CA  ASP B1018      53.479 -51.698 232.098  1.00  0.00      B1   C
ATOM   1682  C   ASP B1018      54.890 -51.886 231.555  1.00  0.00      B1   C
ATOM   1683  O   ASP B1018      55.637 -50.911 231.413  1.00  0.00      B1   O
ATOM   1684  CB  ASP B1018      53.367 -52.006 233.607  1.00  0.00      B1   C
ATOM   1685  CG  ASP B1018      54.352 -51.239 234.497  1.00  0.00      B1   C
ATOM   1686  OD1 ASP B1018      54.575 -51.648 235.630  1.00  0.00      B1   O
ATOM   1687  OD2 ASP B1018      54.937 -50.255 234.065  1.00  0.00      B1   O
ATOM   1688  N   GLU B1019      55.276 -53.127 231.248  1.00  0.00      B1   N
ATOM   1689  CA  GLU B1019      56.597 -53.357 230.672  1.00  0.00      B1   C
ATOM   1690  C   GLU B1019      56.724 -52.687 229.310  1.00  0.00      B1   C
ATOM   1691  O   GLU B1019      57.800 -52.198 228.946  1.00  0.00      B1   O
ATOM   1692  CB  GLU B1019      56.936 -54.864 230.674  1.00  0.00      B1   C
ATOM   1693  CG  GLU B1019      58.002 -55.243 231.724  1.00  0.00      B1   C
ATOM   1694  CD  GLU B1019      57.733 -54.569 233.078  1.00  0.00      B1   C
ATOM   1695  OE1 GLU B1019      56.602 -54.581 233.544  1.00  0.00      B1   O
ATOM   1696  OE2 GLU B1019      58.645 -54.000 233.665  1.00  0.00      B1   O
ATOM   1697  N   ALA B1020      55.635 -52.658 228.539  1.00  0.00      B1   N
ATOM   1698  CA  ALA B1020      55.661 -51.963 227.258  1.00  0.00      B1   C
ATOM   1699  C   ALA B1020      55.811 -50.460 227.452  1.00  0.00      B1   C
ATOM   1700  O   ALA B1020      56.527 -49.799 226.691  1.00  0.00      B1   O
ATOM   1701  CB  ALA B1020      54.357 -52.268 226.513  1.00  0.00      B1   C
ATOM   1702  N   GLU B1021      55.149 -49.904 228.468  1.00  0.00      B1   N
ATOM   1703  CA  GLU B1021      55.244 -48.470 228.711  1.00  0.00      B1   C
ATOM   1704  C   GLU B1021      56.673 -48.064 229.050  1.00  0.00      B1   C
ATOM   1705  O   GLU B1021      57.186 -47.070 228.523  1.00  0.00      B1   O
ATOM   1706  CB  GLU B1021      54.244 -47.986 229.767  1.00  0.00      B1   C
ATOM   1707  CG  GLU B1021      54.388 -46.464 229.980  1.00  0.00      B1   C
ATOM   1708  CD  GLU B1021      53.110 -45.776 230.456  1.00  0.00      B1   C
ATOM   1709  OE1 GLU B1021      53.160 -44.936 231.344  1.00  0.00      B1   O
ATOM   1710  OE2 GLU B1021      52.039 -46.056 229.940  1.00  0.00      B1   O
ATOM   1711  N   LYS B1022      57.337 -48.829 229.920  1.00  0.00      B1   N
ATOM   1712  CA  LYS B1022      58.717 -48.512 230.274  1.00  0.00      B1   C
ATOM   1713  C   LYS B1022      59.623 -48.546 229.048  1.00  0.00      B1   C
ATOM   1714  O   LYS B1022      60.503 -47.691 228.893  1.00  0.00      B1   O
ATOM   1715  CB  LYS B1022      59.221 -49.568 231.280  1.00  0.00      B1   C
ATOM   1716  CG  LYS B1022      58.442 -49.643 232.607  1.00  0.00      B1   C
ATOM   1717  CD  LYS B1022      58.936 -50.813 233.476  1.00  0.00      B1   C
ATOM   1718  CE  LYS B1022      58.042 -51.141 234.685  1.00  0.00      B1   C
ATOM   1719  NZ  LYS B1022      56.910 -51.996 234.364  1.00  0.00      B1   N
ATOM   1720  N   LEU B1023      59.424 -49.528 228.166  1.00  0.00      B1   N
ATOM   1721  CA  LEU B1023      60.215 -49.588 226.942  1.00  0.00      B1   C
ATOM   1722  C   LEU B1023      59.892 -48.420 226.019  1.00  0.00      B1   C
ATOM   1723  O   LEU B1023      60.798 -47.807 225.442  1.00  0.00      B1   O
ATOM   1724  CB  LEU B1023      59.946 -50.926 226.236  1.00  0.00      B1   C
ATOM   1725  CG  LEU B1023      60.443 -52.151 227.029  1.00  0.00      B1   C
ATOM   1726  CD1 LEU B1023      59.847 -53.443 226.456  1.00  0.00      B1   C
ATOM   1727  CD2 LEU B1023      61.976 -52.228 227.055  1.00  0.00      B1   C
ATOM   1728  N   PHE B1024      58.605 -48.097 225.867  1.00  0.00      B1   N
ATOM   1729  CA  PHE B1024      58.213 -46.977 225.018  1.00  0.00      B1   C
ATOM   1730  C   PHE B1024      58.868 -45.684 225.485  1.00  0.00      B1   C
ATOM   1731  O   PHE B1024      59.524 -44.987 224.701  1.00  0.00      B1   O
ATOM   1732  CB  PHE B1024      56.678 -46.864 225.020  1.00  0.00      B1   C
ATOM   1733  CG  PHE B1024      56.149 -45.723 224.183  1.00  0.00      B1   C
ATOM   1734  CD1 PHE B1024      56.555 -45.559 222.860  1.00  0.00      B1   C
ATOM   1735  CD2 PHE B1024      55.232 -44.821 224.719  1.00  0.00      B1   C
ATOM   1736  CE1 PHE B1024      56.062 -44.512 222.091  1.00  0.00      B1   C
ATOM   1737  CE2 PHE B1024      54.729 -43.780 223.949  1.00  0.00      B1   C
ATOM   1738  CZ  PHE B1024      55.146 -43.624 222.635  1.00  0.00      B1   C
ATOM   1739  N   ASN B1025      58.705 -45.349 226.767  1.00  0.00      B1   N
ATOM   1740  CA  ASN B1025      59.332 -44.146 227.304  1.00  0.00      B1   C
ATOM   1741  C   ASN B1025      60.847 -44.200 227.149  1.00  0.00      B1   C
ATOM   1742  O   ASN B1025      61.490 -43.180 226.877  1.00  0.00      B1   O
ATOM   1743  CB  ASN B1025      58.933 -43.985 228.777  1.00  0.00      B1   C
ATOM   1744  CG  ASN B1025      57.414 -43.789 228.909  1.00  0.00      B1   C
ATOM   1745  OD1 ASN B1025      56.762 -43.210 228.051  1.00  0.00      B1   O
ATOM   1746  ND2 ASN B1025      56.891 -44.304 230.031  1.00  0.00      B1   N
ATOM   1747  N   GLN B1026      61.434 -45.385 227.321  1.00  0.00      B1   N
ATOM   1748  CA  GLN B1026      62.881 -45.515 227.199  1.00  0.00      B1   C
ATOM   1749  C   GLN B1026      63.357 -45.184 225.791  1.00  0.00      B1   C
ATOM   1750  O   GLN B1026      64.480 -44.698 225.614  1.00  0.00      B1   O
ATOM   1751  CB  GLN B1026      63.238 -46.976 227.534  1.00  0.00      B1   C
ATOM   1752  CG  GLN B1026      64.688 -47.394 227.229  1.00  0.00      B1   C
ATOM   1753  CD  GLN B1026      64.860 -48.902 227.441  1.00  0.00      B1   C
ATOM   1754  OE1 GLN B1026      65.345 -49.360 228.468  1.00  0.00      B1   O
ATOM   1755  NE2 GLN B1026      64.430 -49.635 226.402  1.00  0.00      B1   N
ATOM   1756  N   ASP B1027      62.524 -45.439 224.780  1.00  0.00      B1   N
ATOM   1757  CA  ASP B1027      62.903 -45.129 223.406  1.00  0.00      B1   C
ATOM   1758  C   ASP B1027      62.677 -43.658 223.082  1.00  0.00      B1   C
ATOM   1759  O   ASP B1027      63.500 -43.036 222.403  1.00  0.00      B1   O
ATOM   1760  CB  ASP B1027      62.200 -46.101 222.449  1.00  0.00      B1   C
ATOM   1761  CG  ASP B1027      62.701 -47.541 222.684  1.00  0.00      B1   C
ATOM   1762  OD1 ASP B1027      63.893 -47.726 222.943  1.00  0.00      B1   O
ATOM   1763  OD2 ASP B1027      61.895 -48.465 222.606  1.00  0.00      B1   O
ATOM   1764  N   VAL B1028      61.564 -43.089 223.550  1.00  0.00      B1   N
ATOM   1765  CA  VAL B1028      61.315 -41.666 223.334  1.00  0.00      B1   C
ATOM   1766  C   VAL B1028      62.441 -40.838 223.939  1.00  0.00      B1   C
ATOM   1767  O   VAL B1028      63.046 -39.994 223.268  1.00  0.00      B1   O
ATOM   1768  CB  VAL B1028      59.924 -41.270 223.877  1.00  0.00      B1   C
ATOM   1769  CG1 VAL B1028      59.646 -39.764 223.713  1.00  0.00      B1   C
ATOM   1770  CG2 VAL B1028      58.804 -42.069 223.193  1.00  0.00      B1   C
ATOM   1771  N   ASP B1029      62.742 -41.073 225.219  1.00  0.00      B1   N
ATOM   1772  CA  ASP B1029      63.880 -40.405 225.840  1.00  0.00      B1   C
ATOM   1773  C   ASP B1029      65.179 -40.722 225.111  1.00  0.00      B1   C
ATOM   1774  O   ASP B1029      66.102 -39.900 225.102  1.00  0.00      B1   O
ATOM   1775  CB  ASP B1029      63.909 -40.839 227.319  1.00  0.00      B1   C
ATOM   1776  CG  ASP B1029      65.134 -40.329 228.094  1.00  0.00      B1   C
ATOM   1777  OD1 ASP B1029      65.593 -39.221 227.855  1.00  0.00      B1   O
ATOM   1778  OD2 ASP B1029      65.656 -41.059 228.930  1.00  0.00      B1   O
ATOM   1779  N   ALA B1030      65.271 -41.902 224.494  1.00  0.00      B1   N
ATOM   1780  CA  ALA B1030      66.478 -42.260 223.755  1.00  0.00      B1   C
ATOM   1781  C   ALA B1030      66.645 -41.383 222.520  1.00  0.00      B1   C
ATOM   1782  O   ALA B1030      67.734 -40.857 222.264  1.00  0.00      B1   O
ATOM   1783  CB  ALA B1030      66.498 -43.745 223.374  1.00  0.00      B1   C
ATOM   1784  N   ALA B1031      65.574 -41.217 221.740  1.00  0.00      B1   N
ATOM   1785  CA  ALA B1031      65.643 -40.348 220.570  1.00  0.00      B1   C
ATOM   1786  C   ALA B1031      65.927 -38.905 220.962  1.00  0.00      B1   C
ATOM   1787  O   ALA B1031      66.615 -38.188 220.227  1.00  0.00      B1   O
ATOM   1788  CB  ALA B1031      64.307 -40.441 219.819  1.00  0.00      B1   C
ATOM   1789  N   VAL B1032      65.410 -38.461 222.109  1.00  0.00      B1   N
ATOM   1790  CA  VAL B1032      65.666 -37.096 222.560  1.00  0.00      B1   C
ATOM   1791  C   VAL B1032      67.153 -36.897 222.823  1.00  0.00      B1   C
ATOM   1792  O   VAL B1032      67.766 -35.942 222.331  1.00  0.00      B1   O
ATOM   1793  CB  VAL B1032      64.805 -36.790 223.806  1.00  0.00      B1   C
ATOM   1794  CG1 VAL B1032      65.191 -35.467 224.492  1.00  0.00      B1   C
ATOM   1795  CG2 VAL B1032      63.313 -36.753 223.445  1.00  0.00      B1   C
ATOM   1796  N   ARG B1033      67.758 -37.799 223.601  1.00  0.00      B1   N
ATOM   1797  CA  ARG B1033      69.195 -37.709 223.845  1.00  0.00      B1   C
ATOM   1798  C   ARG B1033      69.990 -37.820 222.551  1.00  0.00      B1   C
ATOM   1799  O   ARG B1033      71.095 -37.273 222.453  1.00  0.00      B1   O
ATOM   1800  CB  ARG B1033      69.545 -38.786 224.889  1.00  0.00      B1   C
ATOM   1801  CG  ARG B1033      68.932 -38.452 226.266  1.00  0.00      B1   C
ATOM   1802  CD  ARG B1033      69.211 -39.481 227.374  1.00  0.00      B1   C
ATOM   1803  NE  ARG B1033      68.161 -40.491 227.439  1.00  0.00      B1   N
ATOM   1804  CZ  ARG B1033      68.160 -41.722 226.956  1.00  0.00      B1   C
ATOM   1805  NH1 ARG B1033      69.170 -42.185 226.275  1.00  0.00      B1   N
ATOM   1806  NH2 ARG B1033      67.130 -42.489 227.162  1.00  0.00      B1   N
ATOM   1807  N   GLY B1034      69.453 -38.524 221.553  1.00  0.00      B1   N
ATOM   1808  CA  GLY B1034      70.115 -38.579 220.262  1.00  0.00      B1   C
ATOM   1809  C   GLY B1034      70.091 -37.254 219.529  1.00  0.00      B1   C
ATOM   1810  O   GLY B1034      70.964 -36.984 218.699  1.00  0.00      B1   O
ATOM   1811  N   ILE B1035      69.098 -36.413 219.818  1.00  0.00      B1   N
ATOM   1812  CA  ILE B1035      69.042 -35.097 219.193  1.00  0.00      B1   C
ATOM   1813  C   ILE B1035      70.034 -34.140 219.845  1.00  0.00      B1   C
ATOM   1814  O   ILE B1035      70.562 -33.241 219.181  1.00  0.00      B1   O
ATOM   1815  CB  ILE B1035      67.609 -34.525 219.298  1.00  0.00      B1   C
ATOM   1816  CG1 ILE B1035      66.682 -35.346 218.401  1.00  0.00      B1   C
ATOM   1817  CG2 ILE B1035      67.524 -33.028 218.936  1.00  0.00      B1   C
ATOM   1818  CD1 ILE B1035      65.201 -34.981 218.513  1.00  0.00      B1   C
ATOM   1819  N   LEU B1036      70.309 -34.314 221.139  1.00  0.00      B1   N
ATOM   1820  CA  LEU B1036      71.246 -33.433 221.826  1.00  0.00      B1   C
ATOM   1821  C   LEU B1036      72.693 -33.730 221.455  1.00  0.00      B1   C
ATOM   1822  O   LEU B1036      73.542 -32.835 221.533  1.00  0.00      B1   O
ATOM   1823  CB  LEU B1036      71.043 -33.561 223.346  1.00  0.00      B1   C
ATOM   1824  CG  LEU B1036      69.582 -33.391 223.810  1.00  0.00      B1   C
ATOM   1825  CD1 LEU B1036      69.472 -33.564 225.329  1.00  0.00      B1   C
ATOM   1826  CD2 LEU B1036      68.966 -32.058 223.365  1.00  0.00      B1   C
ATOM   1827  N   ARG B1037      72.998 -34.967 221.057  1.00  0.00      B1   N
ATOM   1828  CA  ARG B1037      74.350 -35.272 220.599  1.00  0.00      B1   C
ATOM   1829  C   ARG B1037      74.624 -34.640 219.241  1.00  0.00      B1   C
ATOM   1830  O   ARG B1037      75.697 -34.067 219.020  1.00  0.00      B1   O
ATOM   1831  CB  ARG B1037      74.491 -36.795 220.436  1.00  0.00      B1   C
ATOM   1832  CG  ARG B1037      74.598 -37.568 221.757  1.00  0.00      B1   C
ATOM   1833  CD  ARG B1037      75.089 -39.017 221.569  1.00  0.00      B1   C
ATOM   1834  NE  ARG B1037      74.029 -39.919 221.114  1.00  0.00      B1   N
ATOM   1835  CZ  ARG B1037      73.656 -40.103 219.849  1.00  0.00      B1   C
ATOM   1836  NH1 ARG B1037      74.166 -39.437 218.859  1.00  0.00      B1   N
ATOM   1837  NH2 ARG B1037      72.741 -40.979 219.567  1.00  0.00      B1   N
ATOM   1838  N   ASN B1038      73.665 -34.732 218.323  1.00  0.00      B1   N
ATOM   1839  CA  ASN B1038      73.893 -34.304 216.951  1.00  0.00      B1   C
ATOM   1840  C   ASN B1038      74.206 -32.814 216.887  1.00  0.00      B1   C
ATOM   1841  O   ASN B1038      73.636 -32.007 217.627  1.00  0.00      B1   O
ATOM   1842  CB  ASN B1038      72.639 -34.690 216.155  1.00  0.00      B1   C
ATOM   1843  CG  ASN B1038      72.877 -34.742 214.639  1.00  0.00      B1   C
ATOM   1844  OD1 ASN B1038      73.159 -33.743 213.992  1.00  0.00      B1   O
ATOM   1845  ND2 ASN B1038      72.741 -35.969 214.111  1.00  0.00      B1   N
ATOM   1846  N   ALA B1039      75.121 -32.454 215.987  1.00  0.00      B1   N
ATOM   1847  CA  ALA B1039      75.499 -31.055 215.831  1.00  0.00      B1   C
ATOM   1848  C   ALA B1039      74.503 -30.299 214.961  1.00  0.00      B1   C
ATOM   1849  O   ALA B1039      74.212 -29.127 215.224  1.00  0.00      B1   O
ATOM   1850  CB  ALA B1039      76.900 -30.992 215.213  1.00  0.00      B1   C
ATOM   1851  N   LYS B1040      73.973 -30.946 213.922  1.00  0.00      B1   N
ATOM   1852  CA  LYS B1040      73.008 -30.283 213.052  1.00  0.00      B1   C
ATOM   1853  C   LYS B1040      71.628 -30.181 213.687  1.00  0.00      B1   C
ATOM   1854  O   LYS B1040      70.863 -29.272 213.347  1.00  0.00      B1   O
ATOM   1855  CB  LYS B1040      73.004 -31.093 211.747  1.00  0.00      B1   C
ATOM   1856  CG  LYS B1040      72.170 -30.489 210.613  1.00  0.00      B1   C
ATOM   1857  CD  LYS B1040      72.476 -31.168 209.269  1.00  0.00      B1   C
ATOM   1858  CE  LYS B1040      71.444 -30.804 208.198  1.00  0.00      B1   C
ATOM   1859  NZ  LYS B1040      71.641 -31.431 206.884  1.00  0.00      B1   N
ATOM   1860  N   LEU B1041      71.290 -31.093 214.600  1.00  0.00      B1   N
ATOM   1861  CA  LEU B1041      69.936 -31.162 215.136  1.00  0.00      B1   C
ATOM   1862  C   LEU B1041      69.755 -30.326 216.397  1.00  0.00      B1   C
ATOM   1863  O   LEU B1041      68.753 -29.613 216.521  1.00  0.00      B1   O
ATOM   1864  CB  LEU B1041      69.481 -32.597 215.458  1.00  0.00      B1   C
ATOM   1865  CG  LEU B1041      69.516 -33.579 214.278  1.00  0.00      B1   C
ATOM   1866  CD1 LEU B1041      69.197 -34.999 214.764  1.00  0.00      B1   C
ATOM   1867  CD2 LEU B1041      68.532 -33.162 213.180  1.00  0.00      B1   C
ATOM   1868  N   LYS B1042      70.694 -30.399 217.338  1.00  0.00      B1   N
ATOM   1869  CA  LYS B1042      70.559 -29.639 218.578  1.00  0.00      B1   C
ATOM   1870  C   LYS B1042      70.268 -28.161 218.347  1.00  0.00      B1   C
ATOM   1871  O   LYS B1042      69.470 -27.592 219.112  1.00  0.00      B1   O
ATOM   1872  CB  LYS B1042      71.702 -29.854 219.579  1.00  0.00      B1   C
ATOM   1873  CG  LYS B1042      71.213 -29.496 220.996  1.00  0.00      B1   C
ATOM   1874  CD  LYS B1042      72.322 -29.308 222.032  1.00  0.00      B1   C
ATOM   1875  CE  LYS B1042      71.745 -29.005 223.424  1.00  0.00      B1   C
ATOM   1876  NZ  LYS B1042      70.685 -27.995 223.422  1.00  0.00      B1   N
ATOM   1877  N   PRO B1043      70.859 -27.488 217.356  1.00  0.00      B1   N
ATOM   1878  CA  PRO B1043      70.472 -26.088 217.109  1.00  0.00      B1   C
ATOM   1879  C   PRO B1043      68.986 -25.920 216.838  1.00  0.00      B1   C
ATOM   1880  O   PRO B1043      68.334 -25.081 217.473  1.00  0.00      B1   O
ATOM   1881  CB  PRO B1043      71.353 -25.684 215.918  1.00  0.00      B1   C
ATOM   1882  CG  PRO B1043      72.531 -26.654 215.963  1.00  0.00      B1   C
ATOM   1883  CD  PRO B1043      71.934 -27.954 216.496  1.00  0.00      B1   C
ATOM   1884  N   VAL B1044      68.428 -26.699 215.910  1.00  0.00      B1   N
ATOM   1885  CA  VAL B1044      67.019 -26.539 215.565  1.00  0.00      B1   C
ATOM   1886  C   VAL B1044      66.131 -26.935 216.738  1.00  0.00      B1   C
ATOM   1887  O   VAL B1044      65.109 -26.291 217.005  1.00  0.00      B1   O
ATOM   1888  CB  VAL B1044      66.683 -27.371 214.310  1.00  0.00      B1   C
ATOM   1889  CG1 VAL B1044      65.291 -27.021 213.758  1.00  0.00      B1   C
ATOM   1890  CG2 VAL B1044      67.746 -27.196 213.217  1.00  0.00      B1   C
ATOM   1891  N   TYR B1045      66.499 -27.996 217.457  1.00  0.00      B1   N
ATOM   1892  CA  TYR B1045      65.689 -28.426 218.591  1.00  0.00      B1   C
ATOM   1893  C   TYR B1045      65.650 -27.356 219.676  1.00  0.00      B1   C
ATOM   1894  O   TYR B1045      64.612 -27.145 220.315  1.00  0.00      B1   O
ATOM   1895  CB  TYR B1045      66.331 -29.719 219.116  1.00  0.00      B1   C
ATOM   1896  CG  TYR B1045      65.602 -30.304 220.296  1.00  0.00      B1   C
ATOM   1897  CD1 TYR B1045      64.385 -30.955 220.119  1.00  0.00      B1   C
ATOM   1898  CD2 TYR B1045      66.142 -30.211 221.575  1.00  0.00      B1   C
ATOM   1899  CE1 TYR B1045      63.707 -31.482 221.208  1.00  0.00      B1   C
ATOM   1900  CE2 TYR B1045      65.467 -30.747 222.665  1.00  0.00      B1   C
ATOM   1901  CZ  TYR B1045      64.242 -31.370 222.481  1.00  0.00      B1   C
ATOM   1902  OH  TYR B1045      63.539 -31.851 223.565  1.00  0.00      B1   O
ATOM   1903  N   ASP B1046      66.769 -26.663 219.893  1.00  0.00      B1   N
ATOM   1904  CA  ASP B1046      66.790 -25.602 220.894  1.00  0.00      B1   C
ATOM   1905  C   ASP B1046      66.037 -24.365 220.421  1.00  0.00      B1   C
ATOM   1906  O   ASP B1046      65.530 -23.597 221.246  1.00  0.00      B1   O
ATOM   1907  CB  ASP B1046      68.235 -25.292 221.310  1.00  0.00      B1   C
ATOM   1908  CG  ASP B1046      68.729 -26.235 222.429  1.00  0.00      B1   C
ATOM   1909  OD1 ASP B1046      69.582 -25.826 223.206  1.00  0.00      B1   O
ATOM   1910  OD2 ASP B1046      68.285 -27.378 222.551  1.00  0.00      B1   O
ATOM   1911  N   SER B1047      65.946 -24.156 219.107  1.00  0.00      B1   N
ATOM   1912  CA  SER B1047      65.245 -22.991 218.584  1.00  0.00      B1   C
ATOM   1913  C   SER B1047      63.734 -23.178 218.550  1.00  0.00      B1   C
ATOM   1914  O   SER B1047      63.004 -22.185 218.467  1.00  0.00      B1   O
ATOM   1915  CB  SER B1047      65.761 -22.716 217.159  1.00  0.00      B1   C
ATOM   1916  OG  SER B1047      65.133 -21.572 216.568  1.00  0.00      B1   O
ATOM   1917  N   LEU B1048      63.253 -24.414 218.609  1.00  0.00      B1   N
ATOM   1918  CA  LEU B1048      61.828 -24.691 218.526  1.00  0.00      B1   C
ATOM   1919  C   LEU B1048      61.187 -24.658 219.911  1.00  0.00      B1   C
ATOM   1920  O   LEU B1048      61.864 -24.702 220.941  1.00  0.00      B1   O
ATOM   1921  CB  LEU B1048      61.623 -26.100 217.930  1.00  0.00      B1   C
ATOM   1922  CG  LEU B1048      61.986 -26.241 216.441  1.00  0.00      B1   C
ATOM   1923  CD1 LEU B1048      61.927 -27.715 216.019  1.00  0.00      B1   C
ATOM   1924  CD2 LEU B1048      61.104 -25.376 215.537  1.00  0.00      B1   C
ATOM   1925  N   ASP B1049      59.858 -24.578 219.919  1.00  0.00      B1   N
ATOM   1926  CA  ASP B1049      59.090 -24.599 221.152  1.00  0.00      B1   C
ATOM   1927  C   ASP B1049      58.652 -26.026 221.477  1.00  0.00      B1   C
ATOM   1928  O   ASP B1049      58.940 -26.977 220.745  1.00  0.00      B1   O
ATOM   1929  CB  ASP B1049      57.858 -23.694 220.867  1.00  0.00      B1   C
ATOM   1930  CG  ASP B1049      57.344 -23.809 219.403  1.00  0.00      B1   C
ATOM   1931  OD1 ASP B1049      57.824 -23.084 218.532  1.00  0.00      B1   O
ATOM   1932  OD2 ASP B1049      56.478 -24.624 219.122  1.00  0.00      B1   O
ATOM   1933  N   ALA B1050      57.934 -26.174 222.592  1.00  0.00      B1   N
ATOM   1934  CA  ALA B1050      57.549 -27.496 223.076  1.00  0.00      B1   C
ATOM   1935  C   ALA B1050      56.840 -28.305 221.996  1.00  0.00      B1   C
ATOM   1936  O   ALA B1050      57.252 -29.422 221.666  1.00  0.00      B1   O
ATOM   1937  CB  ALA B1050      56.656 -27.337 224.312  1.00  0.00      B1   C
ATOM   1938  N   VAL B1051      55.764 -27.750 221.433  1.00  0.00      B1   N
ATOM   1939  CA  VAL B1051      54.959 -28.499 220.470  1.00  0.00      B1   C
ATOM   1940  C   VAL B1051      55.790 -28.883 219.252  1.00  0.00      B1   C
ATOM   1941  O   VAL B1051      55.729 -30.024 218.776  1.00  0.00      B1   O
ATOM   1942  CB  VAL B1051      53.715 -27.684 220.059  1.00  0.00      B1   C
ATOM   1943  CG1 VAL B1051      52.815 -28.484 219.103  1.00  0.00      B1   C
ATOM   1944  CG2 VAL B1051      52.908 -27.228 221.284  1.00  0.00      B1   C
ATOM   1945  N   ARG B1052      56.577 -27.942 218.723  1.00  0.00      B1   N
ATOM   1946  CA  ARG B1052      57.383 -28.244 217.545  1.00  0.00      B1   C
ATOM   1947  C   ARG B1052      58.593 -29.108 217.881  1.00  0.00      B1   C
ATOM   1948  O   ARG B1052      59.065 -29.862 217.022  1.00  0.00      B1   O
ATOM   1949  CB  ARG B1052      57.831 -26.939 216.891  1.00  0.00      B1   C
ATOM   1950  CG  ARG B1052      56.665 -26.145 216.293  1.00  0.00      B1   C
ATOM   1951  CD  ARG B1052      57.182 -24.869 215.630  1.00  0.00      B1   C
ATOM   1952  NE  ARG B1052      56.095 -24.103 215.032  1.00  0.00      B1   N
ATOM   1953  CZ  ARG B1052      55.362 -23.234 215.716  1.00  0.00      B1   C
ATOM   1954  NH1 ARG B1052      55.511 -23.050 217.000  1.00  0.00      B1   N
ATOM   1955  NH2 ARG B1052      54.458 -22.544 215.075  1.00  0.00      B1   N
ATOM   1956  N   ARG B1053      59.104 -29.021 219.111  1.00  0.00      B1   N
ATOM   1957  CA  ARG B1053      60.116 -29.976 219.552  1.00  0.00      B1   C
ATOM   1958  C   ARG B1053      59.624 -31.406 219.382  1.00  0.00      B1   C
ATOM   1959  O   ARG B1053      60.364 -32.273 218.903  1.00  0.00      B1   O
ATOM   1960  CB  ARG B1053      60.555 -29.692 220.998  1.00  0.00      B1   C
ATOM   1961  CG  ARG B1053      61.566 -28.540 221.105  1.00  0.00      B1   C
ATOM   1962  CD  ARG B1053      61.904 -28.208 222.562  1.00  0.00      B1   C
ATOM   1963  NE  ARG B1053      62.523 -26.886 222.633  1.00  0.00      B1   N
ATOM   1964  CZ  ARG B1053      63.774 -26.591 222.971  1.00  0.00      B1   C
ATOM   1965  NH1 ARG B1053      64.661 -27.510 223.251  1.00  0.00      B1   N
ATOM   1966  NH2 ARG B1053      64.119 -25.336 223.012  1.00  0.00      B1   N
ATOM   1967  N   ALA B1054      58.377 -31.674 219.779  1.00  0.00      B1   N
ATOM   1968  CA  ALA B1054      57.821 -33.013 219.616  1.00  0.00      B1   C
ATOM   1969  C   ALA B1054      57.860 -33.443 218.156  1.00  0.00      B1   C
ATOM   1970  O   ALA B1054      58.325 -34.541 217.830  1.00  0.00      B1   O
ATOM   1971  CB  ALA B1054      56.388 -33.008 220.161  1.00  0.00      B1   C
ATOM   1972  N   ALA B1055      57.378 -32.580 217.257  1.00  0.00      B1   N
ATOM   1973  CA  ALA B1055      57.428 -32.894 215.833  1.00  0.00      B1   C
ATOM   1974  C   ALA B1055      58.834 -33.288 215.407  1.00  0.00      B1   C
ATOM   1975  O   ALA B1055      59.012 -34.189 214.580  1.00  0.00      B1   O
ATOM   1976  CB  ALA B1055      56.909 -31.685 215.046  1.00  0.00      B1   C
ATOM   1977  N   LEU B1056      59.849 -32.623 215.963  1.00  0.00      B1   N
ATOM   1978  CA  LEU B1056      61.224 -32.968 215.620  1.00  0.00      B1   C
ATOM   1979  C   LEU B1056      61.628 -34.295 216.249  1.00  0.00      B1   C
ATOM   1980  O   LEU B1056      62.273 -35.127 215.599  1.00  0.00      B1   O
ATOM   1981  CB  LEU B1056      62.155 -31.805 216.010  1.00  0.00      B1   C
ATOM   1982  CG  LEU B1056      63.623 -31.972 215.564  1.00  0.00      B1   C
ATOM   1983  CD1 LEU B1056      63.754 -32.223 214.055  1.00  0.00      B1   C
ATOM   1984  CD2 LEU B1056      64.452 -30.743 215.959  1.00  0.00      B1   C
ATOM   1985  N   ILE B1057      61.262 -34.510 217.513  1.00  0.00      B1   N
ATOM   1986  CA  ILE B1057      61.512 -35.804 218.139  1.00  0.00      B1   C
ATOM   1987  C   ILE B1057      60.780 -36.907 217.388  1.00  0.00      B1   C
ATOM   1988  O   ILE B1057      61.277 -38.035 217.280  1.00  0.00      B1   O
ATOM   1989  CB  ILE B1057      61.060 -35.757 219.621  1.00  0.00      B1   C
ATOM   1990  CG1 ILE B1057      61.874 -34.728 220.431  1.00  0.00      B1   C
ATOM   1991  CG2 ILE B1057      61.136 -37.140 220.304  1.00  0.00      B1   C
ATOM   1992  CD1 ILE B1057      61.172 -34.287 221.723  1.00  0.00      B1   C
ATOM   1993  N   ASN B1058      59.596 -36.601 216.853  1.00  0.00      B1   N
ATOM   1994  CA  ASN B1058      58.842 -37.594 216.097  1.00  0.00      B1   C
ATOM   1995  C   ASN B1058      59.602 -38.023 214.848  1.00  0.00      B1   C
ATOM   1996  O   ASN B1058      59.742 -39.220 214.573  1.00  0.00      B1   O
ATOM   1997  CB  ASN B1058      57.456 -37.011 215.758  1.00  0.00      B1   C
ATOM   1998  CG  ASN B1058      56.518 -38.046 215.110  1.00  0.00      B1   C
ATOM   1999  OD1 ASN B1058      56.752 -38.523 214.007  1.00  0.00      B1   O
ATOM   2000  ND2 ASN B1058      55.446 -38.360 215.854  1.00  0.00      B1   N
ATOM   2001  N   MET B1059      60.102 -37.055 214.075  1.00  0.00      B1   N
ATOM   2002  CA  MET B1059      60.865 -37.380 212.873  1.00  0.00      B1   C
ATOM   2003  C   MET B1059      62.111 -38.186 213.215  1.00  0.00      B1   C
ATOM   2004  O   MET B1059      62.428 -39.178 212.550  1.00  0.00      B1   O
ATOM   2005  CB  MET B1059      61.313 -36.101 212.146  1.00  0.00      B1   C
ATOM   2006  CG  MET B1059      60.171 -35.295 211.528  1.00  0.00      B1   C
ATOM   2007  SD  MET B1059      60.819 -33.927 210.546  1.00  0.00      B1   S
ATOM   2008  CE  MET B1059      61.419 -34.843 209.113  1.00  0.00      B1   C
ATOM   2009  N   VAL B1060      62.844 -37.760 214.246  1.00  0.00      B1   N
ATOM   2010  CA  VAL B1060      64.040 -38.488 214.660  1.00  0.00      B1   C
ATOM   2011  C   VAL B1060      63.673 -39.887 215.135  1.00  0.00      B1   C
ATOM   2012  O   VAL B1060      64.389 -40.859 214.866  1.00  0.00      B1   O
ATOM   2013  CB  VAL B1060      64.786 -37.658 215.719  1.00  0.00      B1   C
ATOM   2014  CG1 VAL B1060      65.960 -38.429 216.344  1.00  0.00      B1   C
ATOM   2015  CG2 VAL B1060      65.285 -36.343 215.097  1.00  0.00      B1   C
ATOM   2016  N   PHE B1061      62.551 -40.014 215.847  1.00  0.00      B1   N
ATOM   2017  CA  PHE B1061      62.129 -41.323 216.335  1.00  0.00      B1   C
ATOM   2018  C   PHE B1061      61.936 -42.304 215.184  1.00  0.00      B1   C
ATOM   2019  O   PHE B1061      62.251 -43.493 215.312  1.00  0.00      B1   O
ATOM   2020  CB  PHE B1061      60.851 -41.169 217.176  1.00  0.00      B1   C
ATOM   2021  CG  PHE B1061      60.522 -42.402 217.977  1.00  0.00      B1   C
ATOM   2022  CD1 PHE B1061      59.837 -43.460 217.390  1.00  0.00      B1   C
ATOM   2023  CD2 PHE B1061      60.878 -42.496 219.320  1.00  0.00      B1   C
ATOM   2024  CE1 PHE B1061      59.496 -44.585 218.127  1.00  0.00      B1   C
ATOM   2025  CE2 PHE B1061      60.533 -43.620 220.060  1.00  0.00      B1   C
ATOM   2026  CZ  PHE B1061      59.842 -44.665 219.467  1.00  0.00      B1   C
ATOM   2027  N   GLN B1062      61.428 -41.824 214.049  1.00  0.00      B1   N
ATOM   2028  CA  GLN B1062      61.141 -42.682 212.905  1.00  0.00      B1   C
ATOM   2029  C   GLN B1062      62.361 -42.888 212.013  1.00  0.00      B1   C
ATOM   2030  O   GLN B1062      62.687 -44.023 211.654  1.00  0.00      B1   O
ATOM   2031  CB  GLN B1062      60.036 -41.963 212.110  1.00  0.00      B1   C
ATOM   2032  CG  GLN B1062      59.508 -42.746 210.896  1.00  0.00      B1   C
ATOM   2033  CD  GLN B1062      58.515 -41.900 210.083  1.00  0.00      B1   C
ATOM   2034  OE1 GLN B1062      58.054 -40.848 210.506  1.00  0.00      B1   O
ATOM   2035  NE2 GLN B1062      58.220 -42.422 208.884  1.00  0.00      B1   N
ATOM   2036  N   MET B1063      63.042 -41.804 211.647  1.00  0.00      B1   N
ATOM   2037  CA  MET B1063      64.129 -41.852 210.681  1.00  0.00      B1   C
ATOM   2038  C   MET B1063      65.508 -41.776 211.321  1.00  0.00      B1   C
ATOM   2039  O   MET B1063      66.509 -41.735 210.599  1.00  0.00      B1   O
ATOM   2040  CB  MET B1063      63.960 -40.690 209.691  1.00  0.00      B1   C
ATOM   2041  CG  MET B1063      62.632 -40.753 208.929  1.00  0.00      B1   C
ATOM   2042  SD  MET B1063      62.644 -39.618 207.531  1.00  0.00      B1   S
ATOM   2043  CE  MET B1063      62.326 -38.079 208.413  1.00  0.00      B1   C
ATOM   2044  N   GLY B1064      65.591 -41.765 212.649  1.00  0.00      B1   N
ATOM   2045  CA  GLY B1064      66.874 -41.706 213.320  1.00  0.00      B1   C
ATOM   2046  C   GLY B1064      67.539 -40.349 213.231  1.00  0.00      B1   C
ATOM   2047  O   GLY B1064      67.193 -39.536 212.368  1.00  0.00      B1   O
ATOM   2048  N   GLU B1065      68.504 -40.094 214.118  1.00  0.00      B1   N
ATOM   2049  CA  GLU B1065      69.171 -38.796 214.141  1.00  0.00      B1   C
ATOM   2050  C   GLU B1065      69.854 -38.498 212.809  1.00  0.00      B1   C
ATOM   2051  O   GLU B1065      69.698 -37.407 212.250  1.00  0.00      B1   O
ATOM   2052  CB  GLU B1065      70.118 -38.748 215.353  1.00  0.00      B1   C
ATOM   2053  CG  GLU B1065      71.253 -39.794 215.310  1.00  0.00      B1   C
ATOM   2054  CD  GLU B1065      71.898 -40.068 216.678  1.00  0.00      B1   C
ATOM   2055  OE1 GLU B1065      72.972 -40.652 216.731  1.00  0.00      B1   O
ATOM   2056  OE2 GLU B1065      71.345 -39.710 217.705  1.00  0.00      B1   O
ATOM   2057  N   THR B1066      70.617 -39.459 212.283  1.00  0.00      B1   N
ATOM   2058  CA  THR B1066      71.290 -39.240 211.005  1.00  0.00      B1   C
ATOM   2059  C   THR B1066      70.293 -39.041 209.871  1.00  0.00      B1   C
ATOM   2060  O   THR B1066      70.587 -38.329 208.903  1.00  0.00      B1   O
ATOM   2061  CB  THR B1066      72.228 -40.427 210.699  1.00  0.00      B1   C
ATOM   2062  OG1 THR B1066      73.197 -40.578 211.721  1.00  0.00      B1   O
ATOM   2063  CG2 THR B1066      73.025 -40.240 209.401  1.00  0.00      B1   C
ATOM   2064  N   GLY B1067      69.117 -39.664 209.963  1.00  0.00      B1   N
ATOM   2065  CA  GLY B1067      68.119 -39.484 208.922  1.00  0.00      B1   C
ATOM   2066  C   GLY B1067      67.565 -38.073 208.898  1.00  0.00      B1   C
ATOM   2067  O   GLY B1067      67.538 -37.420 207.851  1.00  0.00      B1   O
ATOM   2068  N   VAL B1068      67.117 -37.582 210.054  1.00  0.00      B1   N
ATOM   2069  CA  VAL B1068      66.578 -36.227 210.124  1.00  0.00      B1   C
ATOM   2070  C   VAL B1068      67.651 -35.208 209.762  1.00  0.00      B1   C
ATOM   2071  O   VAL B1068      67.389 -34.236 209.042  1.00  0.00      B1   O
ATOM   2072  CB  VAL B1068      65.945 -35.958 211.488  1.00  0.00      B1   C
ATOM   2073  CG1 VAL B1068      65.441 -34.512 211.639  1.00  0.00      B1   C
ATOM   2074  CG2 VAL B1068      64.776 -36.919 211.675  1.00  0.00      B1   C
ATOM   2075  N   ALA B1069      68.879 -35.417 210.243  1.00  0.00      B1   N
ATOM   2076  CA  ALA B1069      69.971 -34.498 209.946  1.00  0.00      B1   C
ATOM   2077  C   ALA B1069      70.275 -34.403 208.457  1.00  0.00      B1   C
ATOM   2078  O   ALA B1069      71.073 -33.547 208.057  1.00  0.00      B1   O
ATOM   2079  CB  ALA B1069      71.205 -34.958 210.732  1.00  0.00      B1   C
ATOM   2080  N   GLY B1070      69.668 -35.256 207.629  1.00  0.00      B1   N
ATOM   2081  CA  GLY B1070      69.842 -35.130 206.194  1.00  0.00      B1   C
ATOM   2082  C   GLY B1070      69.076 -33.965 205.603  1.00  0.00      B1   C
ATOM   2083  O   GLY B1070      69.482 -33.409 204.579  1.00  0.00      B1   O
ATOM   2084  N   PHE B1071      67.965 -33.578 206.231  1.00  0.00      B1   N
ATOM   2085  CA  PHE B1071      67.192 -32.428 205.779  1.00  0.00      B1   C
ATOM   2086  C   PHE B1071      67.920 -31.145 206.153  1.00  0.00      B1   C
ATOM   2087  O   PHE B1071      67.646 -30.549 207.200  1.00  0.00      B1   O
ATOM   2088  CB  PHE B1071      65.828 -32.473 206.487  1.00  0.00      B1   C
ATOM   2089  CG  PHE B1071      64.947 -33.609 206.035  1.00  0.00      B1   C
ATOM   2090  CD1 PHE B1071      65.058 -34.876 206.601  1.00  0.00      B1   C
ATOM   2091  CD2 PHE B1071      63.965 -33.387 205.077  1.00  0.00      B1   C
ATOM   2092  CE1 PHE B1071      64.201 -35.900 206.221  1.00  0.00      B1   C
ATOM   2093  CE2 PHE B1071      63.092 -34.401 204.710  1.00  0.00      B1   C
ATOM   2094  CZ  PHE B1071      63.210 -35.660 205.281  1.00  0.00      B1   C
ATOM   2095  N   THR B1072      68.854 -30.716 205.304  1.00  0.00      B1   N
ATOM   2096  CA  THR B1072      69.680 -29.561 205.637  1.00  0.00      B1   C
ATOM   2097  C   THR B1072      68.901 -28.260 205.482  1.00  0.00      B1   C
ATOM   2098  O   THR B1072      68.854 -27.440 206.407  1.00  0.00      B1   O
ATOM   2099  CB  THR B1072      70.976 -29.432 204.785  1.00  0.00      B1   C
ATOM   2100  OG1 THR B1072      71.643 -30.675 204.615  1.00  0.00      B1   O
ATOM   2101  CG2 THR B1072      71.995 -28.462 205.398  1.00  0.00      B1   C
ATOM   2102  N   ASN B1073      68.288 -28.049 204.315  1.00  0.00      B1   N
ATOM   2103  CA  ASN B1073      67.586 -26.794 204.070  1.00  0.00      B1   C
ATOM   2104  C   ASN B1073      66.313 -26.694 204.901  1.00  0.00      B1   C
ATOM   2105  O   ASN B1073      65.975 -25.614 205.402  1.00  0.00      B1   O
ATOM   2106  CB  ASN B1073      67.253 -26.698 202.576  1.00  0.00      B1   C
ATOM   2107  CG  ASN B1073      68.311 -25.904 201.796  1.00  0.00      B1   C
ATOM   2108  OD1 ASN B1073      68.689 -24.802 202.178  1.00  0.00      B1   O
ATOM   2109  ND2 ASN B1073      68.748 -26.506 200.685  1.00  0.00      B1   N
ATOM   2110  N   SER B1074      65.590 -27.804 205.058  1.00  0.00      B1   N
ATOM   2111  CA  SER B1074      64.400 -27.784 205.901  1.00  0.00      B1   C
ATOM   2112  C   SER B1074      64.766 -27.560 207.362  1.00  0.00      B1   C
ATOM   2113  O   SER B1074      64.090 -26.802 208.065  1.00  0.00      B1   O
ATOM   2114  CB  SER B1074      63.516 -29.040 205.790  1.00  0.00      B1   C
ATOM   2115  OG  SER B1074      62.830 -29.135 204.555  1.00  0.00      B1   O
ATOM   2116  N   LEU B1075      65.833 -28.208 207.837  1.00  0.00      B1   N
ATOM   2117  CA  LEU B1075      66.306 -27.948 209.193  1.00  0.00      B1   C
ATOM   2118  C   LEU B1075      66.678 -26.483 209.373  1.00  0.00      B1   C
ATOM   2119  O   LEU B1075      66.391 -25.883 210.416  1.00  0.00      B1   O
ATOM   2120  CB  LEU B1075      67.431 -28.905 209.628  1.00  0.00      B1   C
ATOM   2121  CG  LEU B1075      66.906 -30.289 210.073  1.00  0.00      B1   C
ATOM   2122  CD1 LEU B1075      68.043 -31.309 210.188  1.00  0.00      B1   C
ATOM   2123  CD2 LEU B1075      66.154 -30.224 211.415  1.00  0.00      B1   C
ATOM   2124  N   ARG B1076      67.324 -25.890 208.367  1.00  0.00      B1   N
ATOM   2125  CA  ARG B1076      67.683 -24.478 208.442  1.00  0.00      B1   C
ATOM   2126  C   ARG B1076      66.437 -23.606 208.537  1.00  0.00      B1   C
ATOM   2127  O   ARG B1076      66.325 -22.755 209.427  1.00  0.00      B1   O
ATOM   2128  CB  ARG B1076      68.474 -24.164 207.155  1.00  0.00      B1   C
ATOM   2129  CG  ARG B1076      68.719 -22.669 206.870  1.00  0.00      B1   C
ATOM   2130  CD  ARG B1076      69.285 -22.402 205.463  1.00  0.00      B1   C
ATOM   2131  NE  ARG B1076      68.466 -22.994 204.399  1.00  0.00      B1   N
ATOM   2132  CZ  ARG B1076      67.231 -22.632 204.056  1.00  0.00      B1   C
ATOM   2133  NH1 ARG B1076      66.598 -21.665 204.663  1.00  0.00      B1   N
ATOM   2134  NH2 ARG B1076      66.631 -23.260 203.084  1.00  0.00      B1   N
ATOM   2135  N   MET B1077      65.479 -23.818 207.632  1.00  0.00      B1   N
ATOM   2136  CA  MET B1077      64.249 -23.033 207.649  1.00  0.00      B1   C
ATOM   2137  C   MET B1077      63.536 -23.151 208.992  1.00  0.00      B1   C
ATOM   2138  O   MET B1077      63.112 -22.145 209.574  1.00  0.00      B1   O
ATOM   2139  CB  MET B1077      63.290 -23.549 206.557  1.00  0.00      B1   C
ATOM   2140  CG  MET B1077      63.756 -23.262 205.130  1.00  0.00      B1   C
ATOM   2141  SD  MET B1077      62.740 -24.151 203.938  1.00  0.00      B1   S
ATOM   2142  CE  MET B1077      63.043 -23.168 202.458  1.00  0.00      B1   C
ATOM   2143  N   LEU B1078      63.386 -24.377 209.499  1.00  0.00      B1   N
ATOM   2144  CA  LEU B1078      62.772 -24.552 210.811  1.00  0.00      B1   C
ATOM   2145  C   LEU B1078      63.504 -23.738 211.868  1.00  0.00      B1   C
ATOM   2146  O   LEU B1078      62.878 -23.172 212.772  1.00  0.00      B1   O
ATOM   2147  CB  LEU B1078      62.763 -26.045 211.185  1.00  0.00      B1   C
ATOM   2148  CG  LEU B1078      61.814 -26.903 210.326  1.00  0.00      B1   C
ATOM   2149  CD1 LEU B1078      62.070 -28.396 210.574  1.00  0.00      B1   C
ATOM   2150  CD2 LEU B1078      60.338 -26.562 210.576  1.00  0.00      B1   C
ATOM   2151  N   GLN B1079      64.833 -23.664 211.768  1.00  0.00      B1   N
ATOM   2152  CA  GLN B1079      65.595 -22.856 212.713  1.00  0.00      B1   C
ATOM   2153  C   GLN B1079      65.331 -21.371 212.508  1.00  0.00      B1   C
ATOM   2154  O   GLN B1079      65.427 -20.586 213.459  1.00  0.00      B1   O
ATOM   2155  CB  GLN B1079      67.078 -23.201 212.526  1.00  0.00      B1   C
ATOM   2156  CG  GLN B1079      67.964 -22.789 213.711  1.00  0.00      B1   C
ATOM   2157  CD  GLN B1079      69.416 -23.223 213.470  1.00  0.00      B1   C
ATOM   2158  OE1 GLN B1079      69.750 -23.834 212.464  1.00  0.00      B1   O
ATOM   2159  NE2 GLN B1079      70.253 -22.867 214.454  1.00  0.00      B1   N
ATOM   2160  N   GLN B1080      64.997 -20.972 211.284  1.00  0.00      B1   N
ATOM   2161  CA  GLN B1080      64.639 -19.597 210.972  1.00  0.00      B1   C
ATOM   2162  C   GLN B1080      63.152 -19.324 211.133  1.00  0.00      B1   C
ATOM   2163  O   GLN B1080      62.707 -18.208 210.851  1.00  0.00      B1   O
ATOM   2164  CB  GLN B1080      65.041 -19.319 209.511  1.00  0.00      B1   C
ATOM   2165  CG  GLN B1080      66.555 -19.440 209.267  1.00  0.00      B1   C
ATOM   2166  CD  GLN B1080      66.888 -19.202 207.785  1.00  0.00      B1   C
ATOM   2167  OE1 GLN B1080      66.512 -19.966 206.905  1.00  0.00      B1   O
ATOM   2168  NE2 GLN B1080      67.616 -18.098 207.563  1.00  0.00      B1   N
ATOM   2169  N   LYS B1081      62.373 -20.313 211.571  1.00  0.00      B1   N
ATOM   2170  CA  LYS B1081      60.946 -20.130 211.826  1.00  0.00      B1   C
ATOM   2171  C   LYS B1081      60.183 -19.772 210.554  1.00  0.00      B1   C
ATOM   2172  O   LYS B1081      59.177 -19.061 210.596  1.00  0.00      B1   O
ATOM   2173  CB  LYS B1081      60.720 -19.174 213.011  1.00  0.00      B1   C
ATOM   2174  CG  LYS B1081      61.641 -19.541 214.187  1.00  0.00      B1   C
ATOM   2175  CD  LYS B1081      61.301 -18.833 215.503  1.00  0.00      B1   C
ATOM   2176  CE  LYS B1081      62.423 -19.013 216.536  1.00  0.00      B1   C
ATOM   2177  NZ  LYS B1081      62.800 -20.414 216.716  1.00  0.00      B1   N
ATOM   2178  N   ARG B1082      60.660 -20.263 209.413  1.00  0.00      B1   N
ATOM   2179  CA  ARG B1082      59.979 -20.075 208.134  1.00  0.00      B1   C
ATOM   2180  C   ARG B1082      59.113 -21.301 207.845  1.00  0.00      B1   C
ATOM   2181  O   ARG B1082      59.394 -22.115 206.965  1.00  0.00      B1   O
ATOM   2182  CB  ARG B1082      61.063 -19.797 207.075  1.00  0.00      B1   C
ATOM   2183  CG  ARG B1082      61.855 -18.514 207.414  1.00  0.00      B1   C
ATOM   2184  CD  ARG B1082      63.085 -18.253 206.538  1.00  0.00      B1   C
ATOM   2185  NE  ARG B1082      62.668 -17.967 205.175  1.00  0.00      B1   N
ATOM   2186  CZ  ARG B1082      62.993 -16.955 204.385  1.00  0.00      B1   C
ATOM   2187  NH1 ARG B1082      63.764 -15.980 204.785  1.00  0.00      B1   N
ATOM   2188  NH2 ARG B1082      62.521 -16.943 203.176  1.00  0.00      B1   N
ATOM   2189  N   TRP B1083      58.032 -21.412 208.621  1.00  0.00      B1   N
ATOM   2190  CA  TRP B1083      57.252 -22.647 208.651  1.00  0.00      B1   C
ATOM   2191  C   TRP B1083      56.751 -23.027 207.262  1.00  0.00      B1   C
ATOM   2192  O   TRP B1083      57.066 -24.106 206.748  1.00  0.00      B1   O
ATOM   2193  CB  TRP B1083      56.082 -22.500 209.633  1.00  0.00      B1   C
ATOM   2194  CG  TRP B1083      56.494 -21.917 210.971  1.00  0.00      B1   C
ATOM   2195  CD1 TRP B1083      55.906 -20.801 211.570  1.00  0.00      B1   C
ATOM   2196  CD2 TRP B1083      57.507 -22.386 211.888  1.00  0.00      B1   C
ATOM   2197  NE1 TRP B1083      56.489 -20.573 212.772  1.00  0.00      B1   N
ATOM   2198  CE2 TRP B1083      57.485 -21.511 213.001  1.00  0.00      B1   C
ATOM   2199  CE3 TRP B1083      58.398 -23.427 211.859  1.00  0.00      B1   C
ATOM   2200  CZ2 TRP B1083      58.355 -21.696 214.039  1.00  0.00      B1   C
ATOM   2201  CZ3 TRP B1083      59.303 -23.605 212.906  1.00  0.00      B1   C
ATOM   2202  CH2 TRP B1083      59.280 -22.736 213.997  1.00  0.00      B1   C
ATOM   2203  N   ASP B1084      55.955 -22.151 206.642  1.00  0.00      B1   N
ATOM   2204  CA  ASP B1084      55.330 -22.492 205.367  1.00  0.00      B1   C
ATOM   2205  C   ASP B1084      56.357 -22.964 204.346  1.00  0.00      B1   C
ATOM   2206  O   ASP B1084      56.091 -23.887 203.567  1.00  0.00      B1   O
ATOM   2207  CB  ASP B1084      54.479 -21.324 204.840  1.00  0.00      B1   C
ATOM   2208  CG  ASP B1084      53.043 -21.479 205.361  1.00  0.00      B1   C
ATOM   2209  OD1 ASP B1084      52.794 -21.314 206.550  1.00  0.00      B1   O
ATOM   2210  OD2 ASP B1084      52.149 -21.790 204.584  1.00  0.00      B1   O
ATOM   2211  N   GLU B1085      57.537 -22.342 204.331  1.00  0.00      B1   N
ATOM   2212  CA  GLU B1085      58.567 -22.760 203.386  1.00  0.00      B1   C
ATOM   2213  C   GLU B1085      59.149 -24.115 203.768  1.00  0.00      B1   C
ATOM   2214  O   GLU B1085      59.342 -24.978 202.904  1.00  0.00      B1   O
ATOM   2215  CB  GLU B1085      59.743 -21.769 203.450  1.00  0.00      B1   C
ATOM   2216  CG  GLU B1085      59.444 -20.378 202.886  1.00  0.00      B1   C
ATOM   2217  CD  GLU B1085      60.582 -19.404 203.238  1.00  0.00      B1   C
ATOM   2218  OE1 GLU B1085      60.299 -18.320 203.723  1.00  0.00      B1   O
ATOM   2219  OE2 GLU B1085      61.763 -19.702 203.048  1.00  0.00      B1   O
ATOM   2220  N   ALA B1086      59.429 -24.327 205.056  1.00  0.00      B1   N
ATOM   2221  CA  ALA B1086      59.914 -25.632 205.492  1.00  0.00      B1   C
ATOM   2222  C   ALA B1086      58.898 -26.723 205.181  1.00  0.00      B1   C
ATOM   2223  O   ALA B1086      59.272 -27.849 204.834  1.00  0.00      B1   O
ATOM   2224  CB  ALA B1086      60.182 -25.590 207.002  1.00  0.00      B1   C
ATOM   2225  N   ALA B1087      57.606 -26.404 205.290  1.00  0.00      B1   N
ATOM   2226  CA  ALA B1087      56.572 -27.397 205.016  1.00  0.00      B1   C
ATOM   2227  C   ALA B1087      56.594 -27.830 203.555  1.00  0.00      B1   C
ATOM   2228  O   ALA B1087      56.493 -29.025 203.253  1.00  0.00      B1   O
ATOM   2229  CB  ALA B1087      55.212 -26.791 205.385  1.00  0.00      B1   C
ATOM   2230  N   VAL B1088      56.721 -26.873 202.633  1.00  0.00      B1   N
ATOM   2231  CA  VAL B1088      56.791 -27.223 201.218  1.00  0.00      B1   C
ATOM   2232  C   VAL B1088      58.079 -27.977 200.913  1.00  0.00      B1   C
ATOM   2233  O   VAL B1088      58.137 -28.764 199.959  1.00  0.00      B1   O
ATOM   2234  CB  VAL B1088      56.666 -25.927 200.386  1.00  0.00      B1   C
ATOM   2235  CG1 VAL B1088      56.897 -26.152 198.882  1.00  0.00      B1   C
ATOM   2236  CG2 VAL B1088      55.294 -25.267 200.598  1.00  0.00      B1   C
ATOM   2237  N   ASN B1089      59.127 -27.755 201.707  1.00  0.00      B1   N
ATOM   2238  CA  ASN B1089      60.387 -28.455 201.492  1.00  0.00      B1   C
ATOM   2239  C   ASN B1089      60.340 -29.873 202.047  1.00  0.00      B1   C
ATOM   2240  O   ASN B1089      60.918 -30.793 201.457  1.00  0.00      B1   O
ATOM   2241  CB  ASN B1089      61.538 -27.606 202.058  1.00  0.00      B1   C
ATOM   2242  CG  ASN B1089      62.873 -27.946 201.370  1.00  0.00      B1   C
ATOM   2243  OD1 ASN B1089      62.929 -28.182 200.169  1.00  0.00      B1   O
ATOM   2244  ND2 ASN B1089      63.931 -27.958 202.187  1.00  0.00      B1   N
ATOM   2245  N   LEU B1090      59.661 -30.068 203.181  1.00  0.00      B1   N
ATOM   2246  CA  LEU B1090      59.524 -31.408 203.741  1.00  0.00      B1   C
ATOM   2247  C   LEU B1090      58.595 -32.275 202.903  1.00  0.00      B1   C
ATOM   2248  O   LEU B1090      58.813 -33.486 202.793  1.00  0.00      B1   O
ATOM   2249  CB  LEU B1090      58.967 -31.288 205.171  1.00  0.00      B1   C
ATOM   2250  CG  LEU B1090      59.948 -30.670 206.187  1.00  0.00      B1   C
ATOM   2251  CD1 LEU B1090      59.224 -30.331 207.497  1.00  0.00      B1   C
ATOM   2252  CD2 LEU B1090      61.144 -31.592 206.451  1.00  0.00      B1   C
ATOM   2253  N   ALA B1091      57.559 -31.681 202.306  1.00  0.00      B1   N
ATOM   2254  CA  ALA B1091      56.683 -32.449 201.429  1.00  0.00      B1   C
ATOM   2255  C   ALA B1091      57.429 -32.964 200.204  1.00  0.00      B1   C
ATOM   2256  O   ALA B1091      57.060 -34.003 199.646  1.00  0.00      B1   O
ATOM   2257  CB  ALA B1091      55.505 -31.561 201.018  1.00  0.00      B1   C
ATOM   2258  N   LYS B1092      58.474 -32.259 199.770  1.00  0.00      B1   N
ATOM   2259  CA  LYS B1092      59.272 -32.686 198.620  1.00  0.00      B1   C
ATOM   2260  C   LYS B1092      60.445 -33.559 199.074  1.00  0.00      B1   C
ATOM   2261  O   LYS B1092      61.618 -33.235 198.890  1.00  0.00      B1   O
ATOM   2262  CB  LYS B1092      59.776 -31.529 197.717  1.00  0.00      B1   C
ATOM   2263  CG  LYS B1092      60.657 -30.489 198.427  1.00  0.00      B1   C
ATOM   2264  CD  LYS B1092      61.933 -30.023 197.710  1.00  0.00      B1   C
ATOM   2265  CE  LYS B1092      63.195 -30.840 198.067  1.00  0.00      B1   C
ATOM   2266  NZ  LYS B1092      63.659 -30.821 199.464  1.00  0.00      B1   N
ATOM   2267  N   SER B1093      60.099 -34.691 199.681  1.00  0.00      B1   N
ATOM   2268  CA  SER B1093      61.097 -35.643 200.145  1.00  0.00      B1   C
ATOM   2269  C   SER B1093      60.481 -37.032 200.166  1.00  0.00      B1   C
ATOM   2270  O   SER B1093      59.259 -37.189 200.219  1.00  0.00      B1   O
ATOM   2271  CB  SER B1093      61.586 -35.271 201.559  1.00  0.00      B1   C
ATOM   2272  OG  SER B1093      60.657 -35.633 202.572  1.00  0.00      B1   O
ATOM   2273  N   ARG B1094      61.349 -38.046 200.119  1.00  0.00      B1   N
ATOM   2274  CA  ARG B1094      60.872 -39.424 200.152  1.00  0.00      B1   C
ATOM   2275  C   ARG B1094      60.061 -39.697 201.411  1.00  0.00      B1   C
ATOM   2276  O   ARG B1094      59.049 -40.407 201.366  1.00  0.00      B1   O
ATOM   2277  CB  ARG B1094      62.053 -40.405 200.096  1.00  0.00      B1   C
ATOM   2278  CG  ARG B1094      62.669 -40.527 198.694  1.00  0.00      B1   C
ATOM   2279  CD  ARG B1094      63.824 -41.537 198.629  1.00  0.00      B1   C
ATOM   2280  NE  ARG B1094      63.378 -42.849 199.109  1.00  0.00      B1   N
ATOM   2281  CZ  ARG B1094      64.071 -43.977 199.007  1.00  0.00      B1   C
ATOM   2282  NH1 ARG B1094      65.239 -44.011 198.422  1.00  0.00      B1   N
ATOM   2283  NH2 ARG B1094      63.567 -45.072 199.506  1.00  0.00      B1   N
ATOM   2284  N   TRP B1095      60.491 -39.140 202.546  1.00  0.00      B1   N
ATOM   2285  CA  TRP B1095      59.795 -39.371 203.808  1.00  0.00      B1   C
ATOM   2286  C   TRP B1095      58.311 -39.046 203.695  1.00  0.00      B1   C
ATOM   2287  O   TRP B1095      57.471 -39.725 204.296  1.00  0.00      B1   O
ATOM   2288  CB  TRP B1095      60.449 -38.463 204.868  1.00  0.00      B1   C
ATOM   2289  CG  TRP B1095      59.651 -38.407 206.160  1.00  0.00      B1   C
ATOM   2290  CD1 TRP B1095      59.391 -39.474 207.026  1.00  0.00      B1   C
ATOM   2291  CD2 TRP B1095      59.000 -37.251 206.730  1.00  0.00      B1   C
ATOM   2292  NE1 TRP B1095      58.660 -39.028 208.078  1.00  0.00      B1   N
ATOM   2293  CE2 TRP B1095      58.395 -37.673 207.938  1.00  0.00      B1   C
ATOM   2294  CE3 TRP B1095      58.893 -35.945 206.329  1.00  0.00      B1   C
ATOM   2295  CZ2 TRP B1095      57.710 -36.775 208.711  1.00  0.00      B1   C
ATOM   2296  CZ3 TRP B1095      58.190 -35.030 207.113  1.00  0.00      B1   C
ATOM   2297  CH2 TRP B1095      57.601 -35.443 208.306  1.00  0.00      B1   C
ATOM   2298  N   TYR B1096      57.966 -38.014 202.926  1.00  0.00      B1   N
ATOM   2299  CA  TYR B1096      56.567 -37.645 202.756  1.00  0.00      B1   C
ATOM   2300  C   TYR B1096      55.828 -38.568 201.797  1.00  0.00      B1   C
ATOM   2301  O   TYR B1096      54.598 -38.654 201.868  1.00  0.00      B1   O
ATOM   2302  CB  TYR B1096      56.529 -36.193 202.239  1.00  0.00      B1   C
ATOM   2303  CG  TYR B1096      55.129 -35.663 202.051  1.00  0.00      B1   C
ATOM   2304  CD1 TYR B1096      54.443 -35.087 203.115  1.00  0.00      B1   C
ATOM   2305  CD2 TYR B1096      54.512 -35.712 200.804  1.00  0.00      B1   C
ATOM   2306  CE1 TYR B1096      53.152 -34.604 202.951  1.00  0.00      B1   C
ATOM   2307  CE2 TYR B1096      53.221 -35.227 200.635  1.00  0.00      B1   C
ATOM   2308  CZ  TYR B1096      52.538 -34.678 201.710  1.00  0.00      B1   C
ATOM   2309  OH  TYR B1096      51.257 -34.197 201.539  1.00  0.00      B1   O
ATOM   2310  N   ASN B1097      56.543 -39.257 200.909  1.00  0.00      B1   N
ATOM   2311  CA  ASN B1097      55.906 -40.144 199.943  1.00  0.00      B1   C
ATOM   2312  C   ASN B1097      55.735 -41.561 200.469  1.00  0.00      B1   C
ATOM   2313  O   ASN B1097      54.744 -42.220 200.136  1.00  0.00      B1   O
ATOM   2314  CB  ASN B1097      56.772 -40.224 198.671  1.00  0.00      B1   C
ATOM   2315  CG  ASN B1097      57.250 -38.862 198.145  1.00  0.00      B1   C
ATOM   2316  OD1 ASN B1097      58.404 -38.705 197.773  1.00  0.00      B1   O
ATOM   2317  ND2 ASN B1097      56.316 -37.898 198.132  1.00  0.00      B1   N
ATOM   2318  N   GLN B1098      56.678 -42.045 201.280  1.00  0.00      B1   N
ATOM   2319  CA  GLN B1098      56.533 -43.368 201.878  1.00  0.00      B1   C
ATOM   2320  C   GLN B1098      55.440 -43.369 202.939  1.00  0.00      B1   C
ATOM   2321  O   GLN B1098      54.497 -44.166 202.874  1.00  0.00      B1   O
ATOM   2322  CB  GLN B1098      57.914 -43.773 202.423  1.00  0.00      B1   C
ATOM   2323  CG  GLN B1098      58.956 -43.878 201.284  1.00  0.00      B1   C
ATOM   2324  CD  GLN B1098      60.409 -44.130 201.730  1.00  0.00      B1   C
ATOM   2325  OE1 GLN B1098      61.339 -44.030 200.936  1.00  0.00      B1   O
ATOM   2326  NE2 GLN B1098      60.567 -44.458 203.022  1.00  0.00      B1   N
ATOM   2327  N   THR B1099      55.546 -42.475 203.919  1.00  0.00      B1   N
ATOM   2328  CA  THR B1099      54.567 -42.370 204.992  1.00  0.00      B1   C
ATOM   2329  C   THR B1099      53.817 -41.049 204.874  1.00  0.00      B1   C
ATOM   2330  O   THR B1099      54.027 -40.138 205.685  1.00  0.00      B1   O
ATOM   2331  CB  THR B1099      55.302 -42.494 206.343  1.00  0.00      B1   C
ATOM   2332  OG1 THR B1099      56.356 -41.560 206.491  1.00  0.00      B1   O
ATOM   2333  CG2 THR B1099      55.918 -43.885 206.524  1.00  0.00      B1   C
ATOM   2334  N   PRO B1100      52.928 -40.911 203.886  1.00  0.00      B1   N
ATOM   2335  CA  PRO B1100      52.246 -39.617 203.702  1.00  0.00      B1   C
ATOM   2336  C   PRO B1100      51.375 -39.218 204.881  1.00  0.00      B1   C
ATOM   2337  O   PRO B1100      51.496 -38.095 205.387  1.00  0.00      B1   O
ATOM   2338  CB  PRO B1100      51.442 -39.822 202.412  1.00  0.00      B1   C
ATOM   2339  CG  PRO B1100      51.264 -41.335 202.293  1.00  0.00      B1   C
ATOM   2340  CD  PRO B1100      52.526 -41.927 202.919  1.00  0.00      B1   C
ATOM   2341  N   ASN B1101      50.492 -40.111 205.334  1.00  0.00      B1   N
ATOM   2342  CA  ASN B1101      49.599 -39.773 206.437  1.00  0.00      B1   C
ATOM   2343  C   ASN B1101      50.377 -39.292 207.655  1.00  0.00      B1   C
ATOM   2344  O   ASN B1101      49.996 -38.304 208.295  1.00  0.00      B1   O
ATOM   2345  CB  ASN B1101      48.762 -41.003 206.815  1.00  0.00      B1   C
ATOM   2346  CG  ASN B1101      47.757 -41.336 205.711  1.00  0.00      B1   C
ATOM   2347  OD1 ASN B1101      46.670 -40.781 205.663  1.00  0.00      B1   O
ATOM   2348  ND2 ASN B1101      48.172 -42.266 204.837  1.00  0.00      B1   N
ATOM   2349  N   ARG B1102      51.475 -39.973 207.990  1.00  0.00      B1   N
ATOM   2350  CA  ARG B1102      52.253 -39.575 209.159  1.00  0.00      B1   C
ATOM   2351  C   ARG B1102      52.972 -38.256 208.920  1.00  0.00      B1   C
ATOM   2352  O   ARG B1102      53.100 -37.438 209.837  1.00  0.00      B1   O
ATOM   2353  CB  ARG B1102      53.275 -40.672 209.489  1.00  0.00      B1   C
ATOM   2354  CG  ARG B1102      54.368 -40.243 210.487  1.00  0.00      B1   C
ATOM   2355  CD  ARG B1102      54.927 -41.430 211.263  1.00  0.00      B1   C
ATOM   2356  NE  ARG B1102      55.788 -40.955 212.338  1.00  0.00      B1   N
ATOM   2357  CZ  ARG B1102      56.287 -41.782 213.243  1.00  0.00      B1   C
ATOM   2358  NH1 ARG B1102      56.022 -43.053 213.210  1.00  0.00      B1   N
ATOM   2359  NH2 ARG B1102      57.050 -41.320 214.186  1.00  0.00      B1   N
ATOM   2360  N   ALA B1103      53.449 -38.031 207.696  1.00  0.00      B1   N
ATOM   2361  CA  ALA B1103      54.178 -36.802 207.407  1.00  0.00      B1   C
ATOM   2362  C   ALA B1103      53.267 -35.585 207.519  1.00  0.00      B1   C
ATOM   2363  O   ALA B1103      53.610 -34.601 208.185  1.00  0.00      B1   O
ATOM   2364  CB  ALA B1103      54.850 -36.930 206.041  1.00  0.00      B1   C
ATOM   2365  N   LYS B1104      52.094 -35.638 206.882  1.00  0.00      B1   N
ATOM   2366  CA  LYS B1104      51.200 -34.485 206.884  1.00  0.00      B1   C
ATOM   2367  C   LYS B1104      50.891 -34.020 208.303  1.00  0.00      B1   C
ATOM   2368  O   LYS B1104      50.827 -32.814 208.569  1.00  0.00      B1   O
ATOM   2369  CB  LYS B1104      49.915 -34.866 206.142  1.00  0.00      B1   C
ATOM   2370  N   ARG B1105      50.706 -34.961 209.233  1.00  0.00      B1   N
ATOM   2371  CA  ARG B1105      50.466 -34.576 210.621  1.00  0.00      B1   C
ATOM   2372  C   ARG B1105      51.680 -33.872 211.214  1.00  0.00      B1   C
ATOM   2373  O   ARG B1105      51.541 -32.855 211.903  1.00  0.00      B1   O
ATOM   2374  CB  ARG B1105      50.164 -35.818 211.472  1.00  0.00      B1   C
ATOM   2375  CG  ARG B1105      48.805 -36.449 211.159  1.00  0.00      B1   C
ATOM   2376  CD  ARG B1105      48.394 -37.470 212.226  1.00  0.00      B1   C
ATOM   2377  NE  ARG B1105      49.225 -38.669 212.173  1.00  0.00      B1   N
ATOM   2378  CZ  ARG B1105      48.975 -39.749 211.450  1.00  0.00      B1   C
ATOM   2379  NH1 ARG B1105      47.992 -39.783 210.594  1.00  0.00      B1   N
ATOM   2380  NH2 ARG B1105      49.727 -40.793 211.607  1.00  0.00      B1   N
ATOM   2381  N   VAL B1106      52.880 -34.396 210.957  1.00  0.00      B1   N
ATOM   2382  CA  VAL B1106      54.083 -33.790 211.518  1.00  0.00      B1   C
ATOM   2383  C   VAL B1106      54.354 -32.437 210.873  1.00  0.00      B1   C
ATOM   2384  O   VAL B1106      54.777 -31.488 211.545  1.00  0.00      B1   O
ATOM   2385  CB  VAL B1106      55.240 -34.798 211.351  1.00  0.00      B1   C
ATOM   2386  CG1 VAL B1106      56.612 -34.207 211.704  1.00  0.00      B1   C
ATOM   2387  CG2 VAL B1106      54.998 -36.062 212.193  1.00  0.00      B1   C
ATOM   2388  N   ILE B1107      54.122 -32.324 209.564  1.00  0.00      B1   N
ATOM   2389  CA  ILE B1107      54.298 -31.039 208.894  1.00  0.00      B1   C
ATOM   2390  C   ILE B1107      53.287 -30.027 209.417  1.00  0.00      B1   C
ATOM   2391  O   ILE B1107      53.615 -28.855 209.635  1.00  0.00      B1   O
ATOM   2392  CB  ILE B1107      54.270 -31.229 207.361  1.00  0.00      B1   C
ATOM   2393  CG1 ILE B1107      55.460 -32.107 206.907  1.00  0.00      B1   C
ATOM   2394  CG2 ILE B1107      54.290 -29.877 206.625  1.00  0.00      B1   C
ATOM   2395  CD1 ILE B1107      55.443 -32.460 205.415  1.00  0.00      B1   C
ATOM   2396  N   THR B1108      52.041 -30.463 209.628  1.00  0.00      B1   N
ATOM   2397  CA  THR B1108      51.034 -29.572 210.195  1.00  0.00      B1   C
ATOM   2398  C   THR B1108      51.442 -29.092 211.583  1.00  0.00      B1   C
ATOM   2399  O   THR B1108      51.289 -27.910 211.909  1.00  0.00      B1   O
ATOM   2400  CB  THR B1108      49.669 -30.288 210.231  1.00  0.00      B1   C
ATOM   2401  OG1 THR B1108      49.266 -30.473 208.882  1.00  0.00      B1   O
ATOM   2402  CG2 THR B1108      48.579 -29.493 210.978  1.00  0.00      B1   C
ATOM   2403  N   THR B1109      51.961 -29.994 212.416  1.00  0.00      B1   N
ATOM   2404  CA  THR B1109      52.427 -29.587 213.737  1.00  0.00      B1   C
ATOM   2405  C   THR B1109      53.548 -28.560 213.624  1.00  0.00      B1   C
ATOM   2406  O   THR B1109      53.530 -27.527 214.302  1.00  0.00      B1   O
ATOM   2407  CB  THR B1109      53.063 -30.791 214.474  1.00  0.00      B1   C
ATOM   2408  OG1 THR B1109      52.250 -31.932 214.311  1.00  0.00      B1   O
ATOM   2409  CG2 THR B1109      53.255 -30.512 215.975  1.00  0.00      B1   C
ATOM   2410  N   PHE B1110      54.534 -28.825 212.764  1.00  0.00      B1   N
ATOM   2411  CA  PHE B1110      55.576 -27.835 212.503  1.00  0.00      B1   C
ATOM   2412  C   PHE B1110      54.977 -26.525 212.008  1.00  0.00      B1   C
ATOM   2413  O   PHE B1110      55.383 -25.440 212.442  1.00  0.00      B1   O
ATOM   2414  CB  PHE B1110      56.574 -28.346 211.447  1.00  0.00      B1   C
ATOM   2415  CG  PHE B1110      57.644 -29.238 212.015  1.00  0.00      B1   C
ATOM   2416  CD1 PHE B1110      58.530 -28.754 212.975  1.00  0.00      B1   C
ATOM   2417  CD2 PHE B1110      57.826 -30.524 211.518  1.00  0.00      B1   C
ATOM   2418  CE1 PHE B1110      59.577 -29.542 213.432  1.00  0.00      B1   C
ATOM   2419  CE2 PHE B1110      58.869 -31.315 211.977  1.00  0.00      B1   C
ATOM   2420  CZ  PHE B1110      59.752 -30.821 212.925  1.00  0.00      B1   C
ATOM   2421  N   ARG B1111      53.998 -26.610 211.107  1.00  0.00      B1   N
ATOM   2422  CA  ARG B1111      53.442 -25.415 210.486  1.00  0.00      B1   C
ATOM   2423  C   ARG B1111      52.586 -24.622 211.470  1.00  0.00      B1   C
ATOM   2424  O   ARG B1111      52.757 -23.406 211.617  1.00  0.00      B1   O
ATOM   2425  CB  ARG B1111      52.625 -25.799 209.243  1.00  0.00      B1   C
ATOM   2426  CG  ARG B1111      52.146 -24.552 208.486  1.00  0.00      B1   C
ATOM   2427  CD  ARG B1111      51.357 -24.843 207.209  1.00  0.00      B1   C
ATOM   2428  NE  ARG B1111      51.058 -23.551 206.614  1.00  0.00      B1   N
ATOM   2429  CZ  ARG B1111      49.965 -22.816 206.710  1.00  0.00      B1   C
ATOM   2430  NH1 ARG B1111      48.888 -23.257 207.298  1.00  0.00      B1   N
ATOM   2431  NH2 ARG B1111      49.988 -21.620 206.204  1.00  0.00      B1   N
ATOM   2432  N   THR B1112      51.664 -25.292 212.163  1.00  0.00      B1   N
ATOM   2433  CA  THR B1112      50.735 -24.602 213.050  1.00  0.00      B1   C
ATOM   2434  C   THR B1112      51.222 -24.515 214.490  1.00  0.00      B1   C
ATOM   2435  O   THR B1112      50.673 -23.725 215.265  1.00  0.00      B1   O
ATOM   2436  CB  THR B1112      49.364 -25.314 213.020  1.00  0.00      B1   C
ATOM   2437  OG1 THR B1112      49.415 -26.614 213.584  1.00  0.00      B1   O
ATOM   2438  CG2 THR B1112      48.834 -25.480 211.591  1.00  0.00      B1   C
ATOM   2439  N   GLY B1113      52.225 -25.302 214.868  1.00  0.00      B1   N
ATOM   2440  CA  GLY B1113      52.708 -25.274 216.237  1.00  0.00      B1   C
ATOM   2441  C   GLY B1113      51.664 -25.650 217.263  1.00  0.00      B1   C
ATOM   2442  O   GLY B1113      51.751 -25.215 218.417  1.00  0.00      B1   O
ATOM   2443  N   THR B1114      50.673 -26.450 216.872  1.00  0.00      B1   N
ATOM   2444  CA  THR B1114      49.615 -26.880 217.773  1.00  0.00      B1   C
ATOM   2445  C   THR B1114      49.346 -28.364 217.558  1.00  0.00      B1   C
ATOM   2446  O   THR B1114      49.725 -28.944 216.536  1.00  0.00      B1   O
ATOM   2447  CB  THR B1114      48.329 -26.075 217.495  1.00  0.00      B1   C
ATOM   2448  OG1 THR B1114      47.994 -26.210 216.121  1.00  0.00      B1   O
ATOM   2449  CG2 THR B1114      48.491 -24.595 217.875  1.00  0.00      B1   C
ATOM   2450  N   TRP B1115      48.688 -28.977 218.542  1.00  0.00      B1   N
ATOM   2451  CA  TRP B1115      48.364 -30.397 218.488  1.00  0.00      B1   C
ATOM   2452  C   TRP B1115      47.091 -30.687 217.705  1.00  0.00      B1   C
ATOM   2453  O   TRP B1115      46.609 -31.823 217.742  1.00  0.00      B1   O
ATOM   2454  CB  TRP B1115      48.186 -30.919 219.921  1.00  0.00      B1   C
ATOM   2455  CG  TRP B1115      49.420 -30.656 220.756  1.00  0.00      B1   C
ATOM   2456  CD1 TRP B1115      49.537 -29.689 221.759  1.00  0.00      B1   C
ATOM   2457  CD2 TRP B1115      50.650 -31.409 220.766  1.00  0.00      B1   C
ATOM   2458  NE1 TRP B1115      50.733 -29.833 222.379  1.00  0.00      B1   N
ATOM   2459  CE2 TRP B1115      51.442 -30.884 221.814  1.00  0.00      B1   C
ATOM   2460  CE3 TRP B1115      51.108 -32.466 220.026  1.00  0.00      B1   C
ATOM   2461  CZ2 TRP B1115      52.660 -31.439 222.097  1.00  0.00      B1   C
ATOM   2462  CZ3 TRP B1115      52.348 -33.035 220.314  1.00  0.00      B1   C
ATOM   2463  CH2 TRP B1115      53.121 -32.527 221.357  1.00  0.00      B1   C
ATOM   2464  N   ASP B1116      46.541 -29.698 216.999  1.00  0.00      B1   N
ATOM   2465  CA  ASP B1116      45.250 -29.863 216.339  1.00  0.00      B1   C
ATOM   2466  C   ASP B1116      45.218 -31.027 215.357  1.00  0.00      B1   C
ATOM   2467  O   ASP B1116      44.127 -31.428 214.939  1.00  0.00      B1   O
ATOM   2468  CB  ASP B1116      44.561 -28.561 215.890  1.00  0.00      B1   C
ATOM   2469  CG  ASP B1116      43.157 -28.513 216.538  1.00  0.00      B1   C
ATOM   2470  OD1 ASP B1116      42.180 -28.939 215.930  1.00  0.00      B1   O
ATOM   2471  OD2 ASP B1116      43.033 -28.071 217.676  1.00  0.00      B1   O
ATOM   2472  N   ALA B1117      46.372 -31.576 214.974  1.00  0.00      B1   N
ATOM   2473  CA  ALA B1117      46.376 -32.713 214.061  1.00  0.00      B1   C
ATOM   2474  C   ALA B1117      46.107 -34.026 214.782  1.00  0.00      B1   C
ATOM   2475  O   ALA B1117      45.521 -34.941 214.193  1.00  0.00      B1   O
ATOM   2476  CB  ALA B1117      47.737 -32.764 213.352  1.00  0.00      B1   C
ATOM   2477  N   TYR B1118      46.524 -34.138 216.042  1.00  0.00      B1   N
ATOM   2478  CA  TYR B1118      46.370 -35.358 216.820  1.00  0.00      B1   C
ATOM   2479  C   TYR B1118      45.182 -35.303 217.771  1.00  0.00      B1   C
ATOM   2480  O   TYR B1118      45.061 -36.164 218.648  1.00  0.00      B1   O
ATOM   2481  CB  TYR B1118      47.623 -35.608 217.685  1.00  0.00      B1   C
ATOM   2482  CG  TYR B1118      48.878 -35.407 216.895  1.00  0.00      B1   C
ATOM   2483  CD1 TYR B1118      49.409 -34.130 216.811  1.00  0.00      B1   C
ATOM   2484  CD2 TYR B1118      49.470 -36.446 216.182  1.00  0.00      B1   C
ATOM   2485  CE1 TYR B1118      50.450 -33.863 215.948  1.00  0.00      B1   C
ATOM   2486  CE2 TYR B1118      50.547 -36.187 215.344  1.00  0.00      B1   C
ATOM   2487  CZ  TYR B1118      51.013 -34.888 215.198  1.00  0.00      B1   C
ATOM   2488  OH  TYR B1118      52.014 -34.620 214.290  1.00  0.00      B1   O
ATOM   2489  N   LEU B 482      44.302 -34.314 217.619  1.00  0.00      B1   N
ATOM   2490  CA  LEU B 482      43.139 -34.169 218.479  1.00  0.00      B1   C
ATOM   2491  C   LEU B 482      41.825 -34.314 217.728  1.00  0.00      B1   C
ATOM   2492  O   LEU B 482      40.760 -34.171 218.339  1.00  0.00      B1   O
ATOM   2493  CB  LEU B 482      43.213 -32.817 219.208  1.00  0.00      B1   C
ATOM   2494  CG  LEU B 482      44.408 -32.687 220.172  1.00  0.00      B1   C
ATOM   2495  CD1 LEU B 482      44.501 -31.257 220.719  1.00  0.00      B1   C
ATOM   2496  CD2 LEU B 482      44.317 -33.694 221.327  1.00  0.00      B1   C
ATOM   2497  N   ILE B 483      41.866 -34.601 216.426  1.00  0.00      B1   N
ATOM   2498  CA  ILE B 483      40.638 -34.682 215.642  1.00  0.00      B1   C
ATOM   2499  C   ILE B 483      39.742 -35.810 216.135  1.00  0.00      B1   C
ATOM   2500  O   ILE B 483      38.511 -35.705 216.076  1.00  0.00      B1   O
ATOM   2501  CB  ILE B 483      41.021 -34.850 214.151  1.00  0.00      B1   C
ATOM   2502  CG1 ILE B 483      41.990 -33.736 213.686  1.00  0.00      B1   C
ATOM   2503  CG2 ILE B 483      39.774 -34.898 213.249  1.00  0.00      B1   C
ATOM   2504  CD1 ILE B 483      42.570 -33.963 212.285  1.00  0.00      B1   C
ATOM   2505  N   LYS B 484      40.334 -36.903 216.624  1.00  0.00      B1   N
ATOM   2506  CA  LYS B 484      39.537 -38.050 217.049  1.00  0.00      B1   C
ATOM   2507  C   LYS B 484      38.975 -37.865 218.455  1.00  0.00      B1   C
ATOM   2508  O   LYS B 484      37.807 -38.183 218.706  1.00  0.00      B1   O
ATOM   2509  CB  LYS B 484      40.536 -39.232 217.133  1.00  0.00      B1   C
ATOM   2510  CG  LYS B 484      41.430 -39.457 215.894  1.00  0.00      B1   C
ATOM   2511  CD  LYS B 484      42.820 -40.030 216.244  1.00  0.00      B1   C
ATOM   2512  CE  LYS B 484      43.856 -38.981 216.708  1.00  0.00      B1   C
ATOM   2513  NZ  LYS B 484      43.740 -38.565 218.101  1.00  0.00      B1   N
ATOM   2514  N   GLU B 485      39.788 -37.359 219.383  1.00  0.00      B1   N
ATOM   2515  CA  GLU B 485      39.328 -37.206 220.759  1.00  0.00      B1   C
ATOM   2516  C   GLU B 485      38.155 -36.238 220.849  1.00  0.00      B1   C
ATOM   2517  O   GLU B 485      37.208 -36.469 221.611  1.00  0.00      B1   O
ATOM   2518  CB  GLU B 485      40.496 -36.809 221.682  1.00  0.00      B1   C
ATOM   2519  CG  GLU B 485      41.564 -37.918 221.837  1.00  0.00      B1   C
ATOM   2520  CD  GLU B 485      42.337 -38.188 220.534  1.00  0.00      B1   C
ATOM   2521  OE1 GLU B 485      42.609 -39.337 220.183  1.00  0.00      B1   O
ATOM   2522  OE2 GLU B 485      42.670 -37.236 219.839  1.00  0.00      B1   O
ATOM   2523  N   LYS B 486      38.193 -35.149 220.076  1.00  0.00      B1   N
ATOM   2524  CA  LYS B 486      37.113 -34.168 220.134  1.00  0.00      B1   C
ATOM   2525  C   LYS B 486      35.813 -34.719 219.563  1.00  0.00      B1   C
ATOM   2526  O   LYS B 486      34.728 -34.321 220.003  1.00  0.00      B1   O
ATOM   2527  CB  LYS B 486      37.525 -32.973 219.238  1.00  0.00      B1   C
ATOM   2528  CG  LYS B 486      38.739 -32.150 219.710  1.00  0.00      B1   C
ATOM   2529  CD  LYS B 486      39.256 -31.212 218.598  1.00  0.00      B1   C
ATOM   2530  CE  LYS B 486      40.365 -30.250 219.056  1.00  0.00      B1   C
ATOM   2531  NZ  LYS B 486      40.836 -29.345 218.006  1.00  0.00      B1   N
ATOM   2532  N   LYS B 487      35.896 -35.627 218.589  1.00  0.00      B1   N
ATOM   2533  CA  LYS B 487      34.685 -36.178 217.988  1.00  0.00      B1   C
ATOM   2534  C   LYS B 487      33.939 -37.070 218.975  1.00  0.00      B1   C
ATOM   2535  O   LYS B 487      32.721 -36.940 219.147  1.00  0.00      B1   O
ATOM   2536  CB  LYS B 487      35.082 -36.965 216.734  1.00  0.00      B1   C
ATOM   2537  N   ALA B 488      34.656 -37.985 219.633  1.00  0.00      B1   N
ATOM   2538  CA  ALA B 488      34.016 -38.870 220.600  1.00  0.00      B1   C
ATOM   2539  C   ALA B 488      33.389 -38.089 221.747  1.00  0.00      B1   C
ATOM   2540  O   ALA B 488      32.379 -38.523 222.314  1.00  0.00      B1   O
ATOM   2541  CB  ALA B 488      35.074 -39.840 221.136  1.00  0.00      B1   C
ATOM   2542  N   ALA B 489      33.970 -36.943 222.106  1.00  0.00      B1   N
ATOM   2543  CA  ALA B 489      33.393 -36.124 223.166  1.00  0.00      B1   C
ATOM   2544  C   ALA B 489      32.032 -35.571 222.760  1.00  0.00      B1   C
ATOM   2545  O   ALA B 489      31.092 -35.571 223.563  1.00  0.00      B1   O
ATOM   2546  CB  ALA B 489      34.367 -34.988 223.495  1.00  0.00      B1   C
ATOM   2547  N   GLN B 490      31.906 -35.091 221.520  1.00  0.00      B1   N
ATOM   2548  CA  GLN B 490      30.615 -34.599 221.049  1.00  0.00      B1   C
ATOM   2549  C   GLN B 490      29.563 -35.700 221.056  1.00  0.00      B1   C
ATOM   2550  O   GLN B 490      28.385 -35.431 221.317  1.00  0.00      B1   O
ATOM   2551  CB  GLN B 490      30.793 -34.049 219.625  1.00  0.00      B1   C
ATOM   2552  CG  GLN B 490      31.719 -32.823 219.575  1.00  0.00      B1   C
ATOM   2553  CD  GLN B 490      32.016 -32.423 218.126  1.00  0.00      B1   C
ATOM   2554  OE1 GLN B 490      33.015 -32.816 217.542  1.00  0.00      B1   O
ATOM   2555  NE2 GLN B 490      31.090 -31.617 217.584  1.00  0.00      B1   N
ATOM   2556  N   THR B 491      29.965 -36.939 220.768  1.00  0.00      B1   N
ATOM   2557  CA  THR B 491      29.041 -38.064 220.874  1.00  0.00      B1   C
ATOM   2558  C   THR B 491      28.612 -38.279 222.321  1.00  0.00      B1   C
ATOM   2559  O   THR B 491      27.425 -38.464 222.612  1.00  0.00      B1   O
ATOM   2560  CB  THR B 491      29.696 -39.329 220.283  1.00  0.00      B1   C
ATOM   2561  OG1 THR B 491      30.142 -39.106 218.957  1.00  0.00      B1   O
ATOM   2562  CG2 THR B 491      28.716 -40.508 220.214  1.00  0.00      B1   C
ATOM   2563  N   LEU B 492      29.574 -38.258 223.245  1.00  0.00      B1   N
ATOM   2564  CA  LEU B 492      29.248 -38.406 224.659  1.00  0.00      B1   C
ATOM   2565  C   LEU B 492      28.336 -37.283 225.132  1.00  0.00      B1   C
ATOM   2566  O   LEU B 492      27.421 -37.511 225.932  1.00  0.00      B1   O
ATOM   2567  CB  LEU B 492      30.556 -38.466 225.470  1.00  0.00      B1   C
ATOM   2568  CG  LEU B 492      30.378 -38.670 226.990  1.00  0.00      B1   C
ATOM   2569  CD1 LEU B 492      29.566 -39.929 227.326  1.00  0.00      B1   C
ATOM   2570  CD2 LEU B 492      31.743 -38.720 227.691  1.00  0.00      B1   C
ATOM   2571  N   SER B 493      28.570 -36.062 224.649  1.00  0.00      B1   N
ATOM   2572  CA  SER B 493      27.725 -34.938 225.038  1.00  0.00      B1   C
ATOM   2573  C   SER B 493      26.271 -35.192 224.660  1.00  0.00      B1   C
ATOM   2574  O   SER B 493      25.364 -35.032 225.486  1.00  0.00      B1   O
ATOM   2575  CB  SER B 493      28.243 -33.669 224.348  1.00  0.00      B1   C
ATOM   2576  OG  SER B 493      27.549 -32.527 224.835  1.00  0.00      B1   O
ATOM   2577  N   ALA B 494      26.029 -35.600 223.411  1.00  0.00      B1   N
ATOM   2578  CA  ALA B 494      24.663 -35.864 222.972  1.00  0.00      B1   C
ATOM   2579  C   ALA B 494      24.004 -36.936 223.830  1.00  0.00      B1   C
ATOM   2580  O   ALA B 494      22.830 -36.811 224.200  1.00  0.00      B1   O
ATOM   2581  CB  ALA B 494      24.698 -36.303 221.503  1.00  0.00      B1   C
ATOM   2582  N   ILE B 495      24.741 -38.000 224.154  1.00  0.00      B1   N
ATOM   2583  CA  ILE B 495      24.197 -39.056 225.006  1.00  0.00      B1   C
ATOM   2584  C   ILE B 495      23.777 -38.483 226.354  1.00  0.00      B1   C
ATOM   2585  O   ILE B 495      22.612 -38.579 226.758  1.00  0.00      B1   O
ATOM   2586  CB  ILE B 495      25.225 -40.203 225.138  1.00  0.00      B1   C
ATOM   2587  CG1 ILE B 495      25.529 -40.869 223.782  1.00  0.00      B1   C
ATOM   2588  CG2 ILE B 495      24.817 -41.256 226.183  1.00  0.00      B1   C
ATOM   2589  CD1 ILE B 495      24.350 -41.627 223.162  1.00  0.00      B1   C
ATOM   2590  N   LEU B 496      24.722 -37.865 227.068  1.00  0.00      B1   N
ATOM   2591  CA  LEU B 496      24.404 -37.309 228.379  1.00  0.00      B1   C
ATOM   2592  C   LEU B 496      23.304 -36.260 228.286  1.00  0.00      B1   C
ATOM   2593  O   LEU B 496      22.402 -36.219 229.130  1.00  0.00      B1   O
ATOM   2594  CB  LEU B 496      25.687 -36.757 229.025  1.00  0.00      B1   C
ATOM   2595  CG  LEU B 496      26.791 -37.818 229.226  1.00  0.00      B1   C
ATOM   2596  CD1 LEU B 496      28.069 -37.175 229.784  1.00  0.00      B1   C
ATOM   2597  CD2 LEU B 496      26.331 -38.973 230.128  1.00  0.00      B1   C
ATOM   2598  N   LEU B 497      23.360 -35.401 227.268  1.00  0.00      B1   N
ATOM   2599  CA  LEU B 497      22.366 -34.341 227.153  1.00  0.00      B1   C
ATOM   2600  C   LEU B 497      20.960 -34.917 227.033  1.00  0.00      B1   C
ATOM   2601  O   LEU B 497      20.026 -34.435 227.685  1.00  0.00      B1   O
ATOM   2602  CB  LEU B 497      22.738 -33.471 225.942  1.00  0.00      B1   C
ATOM   2603  CG  LEU B 497      21.836 -32.243 225.732  1.00  0.00      B1   C
ATOM   2604  CD1 LEU B 497      21.860 -31.303 226.945  1.00  0.00      B1   C
ATOM   2605  CD2 LEU B 497      22.243 -31.492 224.459  1.00  0.00      B1   C
ATOM   2606  N   ALA B 498      20.790 -35.950 226.205  1.00  0.00      B1   N
ATOM   2607  CA  ALA B 498      19.485 -36.592 226.090  1.00  0.00      B1   C
ATOM   2608  C   ALA B 498      19.023 -37.138 227.434  1.00  0.00      B1   C
ATOM   2609  O   ALA B 498      17.844 -37.021 227.790  1.00  0.00      B1   O
ATOM   2610  CB  ALA B 498      19.576 -37.715 225.049  1.00  0.00      B1   C
ATOM   2611  N   PHE B 499      19.969 -37.734 228.189  1.00  0.00      B1   N
ATOM   2612  CA  PHE B 499      19.649 -38.335 229.490  1.00  0.00      B1   C
ATOM   2613  C   PHE B 499      19.100 -37.310 230.515  1.00  0.00      B1   C
ATOM   2614  O   PHE B 499      18.136 -37.566 231.228  1.00  0.00      B1   O
ATOM   2615  CB  PHE B 499      20.918 -39.031 230.009  1.00  0.00      B1   C
ATOM   2616  CG  PHE B 499      20.752 -39.687 231.355  1.00  0.00      B1   C
ATOM   2617  CD1 PHE B 499      19.852 -40.735 231.532  1.00  0.00      B1   C
ATOM   2618  CD2 PHE B 499      21.531 -39.278 232.434  1.00  0.00      B1   C
ATOM   2619  CE1 PHE B 499      19.754 -41.381 232.758  1.00  0.00      B1   C
ATOM   2620  CE2 PHE B 499      21.429 -39.917 233.662  1.00  0.00      B1   C
ATOM   2621  CZ  PHE B 499      20.549 -40.977 233.821  1.00  0.00      B1   C
ATOM   2622  N   ILE B 500      19.779 -36.148 230.537  1.00  0.00      B1   N
ATOM   2623  CA  ILE B 500      19.515 -35.101 231.524  1.00  0.00      B1   C
ATOM   2624  C   ILE B 500      18.207 -34.331 231.228  1.00  0.00      B1   C
ATOM   2625  O   ILE B 500      17.591 -33.767 232.123  1.00  0.00      B1   O
ATOM   2626  CB  ILE B 500      20.756 -34.176 231.565  1.00  0.00      B1   C
ATOM   2627  CG1 ILE B 500      22.015 -34.921 232.057  1.00  0.00      B1   C
ATOM   2628  CG2 ILE B 500      20.556 -32.877 232.367  1.00  0.00      B1   C
ATOM   2629  CD1 ILE B 500      21.899 -35.492 233.474  1.00  0.00      B1   C
ATOM   2630  N   ILE B 501      17.814 -34.336 229.940  1.00  0.00      B1   N
ATOM   2631  CA  ILE B 501      16.585 -33.651 229.537  1.00  0.00      B1   C
ATOM   2632  C   ILE B 501      15.336 -34.499 229.867  1.00  0.00      B1   C
ATOM   2633  O   ILE B 501      14.306 -33.985 230.287  1.00  0.00      B1   O
ATOM   2634  CB  ILE B 501      16.679 -33.320 228.028  1.00  0.00      B1   C
ATOM   2635  CG1 ILE B 501      17.759 -32.247 227.779  1.00  0.00      B1   C
ATOM   2636  CG2 ILE B 501      15.330 -32.871 227.433  1.00  0.00      B1   C
ATOM   2637  CD1 ILE B 501      18.148 -32.099 226.303  1.00  0.00      B1   C
ATOM   2638  N   THR B 502      15.483 -35.816 229.630  1.00  0.00      B1   N
ATOM   2639  CA  THR B 502      14.320 -36.703 229.615  1.00  0.00      B1   C
ATOM   2640  C   THR B 502      13.922 -37.224 231.013  1.00  0.00      B1   C
ATOM   2641  O   THR B 502      12.745 -37.312 231.339  1.00  0.00      B1   O
ATOM   2642  CB  THR B 502      14.606 -37.876 228.656  1.00  0.00      B1   C
ATOM   2643  OG1 THR B 502      15.822 -38.520 228.974  1.00  0.00      B1   O
ATOM   2644  CG2 THR B 502      14.599 -37.437 227.184  1.00  0.00      B1   C
ATOM   2645  N   TRP B 503      14.945 -37.580 231.816  1.00  0.00      B1   N
ATOM   2646  CA  TRP B 503      14.661 -38.223 233.103  1.00  0.00      B1   C
ATOM   2647  C   TRP B 503      14.447 -37.193 234.228  1.00  0.00      B1   C
ATOM   2648  O   TRP B 503      13.600 -37.372 235.094  1.00  0.00      B1   O
ATOM   2649  CB  TRP B 503      15.806 -39.178 233.482  1.00  0.00      B1   C
ATOM   2650  CG  TRP B 503      15.709 -40.500 232.744  1.00  0.00      B1   C
ATOM   2651  CD1 TRP B 503      15.288 -40.699 231.427  1.00  0.00      B1   C
ATOM   2652  CD2 TRP B 503      16.054 -41.806 233.251  1.00  0.00      B1   C
ATOM   2653  NE1 TRP B 503      15.324 -42.018 231.130  1.00  0.00      B1   N
ATOM   2654  CE2 TRP B 503      15.822 -42.732 232.206  1.00  0.00      B1   C
ATOM   2655  CE3 TRP B 503      16.532 -42.245 234.456  1.00  0.00      B1   C
ATOM   2656  CZ2 TRP B 503      16.090 -44.059 232.390  1.00  0.00      B1   C
ATOM   2657  CZ3 TRP B 503      16.811 -43.597 234.648  1.00  0.00      B1   C
ATOM   2658  CH2 TRP B 503      16.602 -44.500 233.607  1.00  0.00      B1   C
ATOM   2659  N   THR B 504      15.263 -36.120 234.172  1.00  0.00      B1   N
ATOM   2660  CA  THR B 504      15.301 -35.134 235.256  1.00  0.00      B1   C
ATOM   2661  C   THR B 504      13.929 -34.543 235.663  1.00  0.00      B1   C
ATOM   2662  O   THR B 504      13.664 -34.478 236.855  1.00  0.00      B1   O
ATOM   2663  CB  THR B 504      16.339 -34.032 234.970  1.00  0.00      B1   C
ATOM   2664  OG1 THR B 504      17.579 -34.676 234.733  1.00  0.00      B1   O
ATOM   2665  CG2 THR B 504      16.504 -33.051 236.145  1.00  0.00      B1   C
ATOM   2666  N   PRO B 505      13.062 -34.112 234.700  1.00  0.00      B1   N
ATOM   2667  CA  PRO B 505      11.789 -33.495 235.089  1.00  0.00      B1   C
ATOM   2668  C   PRO B 505      10.916 -34.339 236.048  1.00  0.00      B1   C
ATOM   2669  O   PRO B 505      10.223 -33.803 236.902  1.00  0.00      B1   O
ATOM   2670  CB  PRO B 505      11.097 -33.249 233.741  1.00  0.00      B1   C
ATOM   2671  CG  PRO B 505      12.245 -33.165 232.737  1.00  0.00      B1   C
ATOM   2672  CD  PRO B 505      13.270 -34.171 233.256  1.00  0.00      B1   C
ATOM   2673  N   TYR B 506      10.997 -35.674 235.866  1.00  0.00      B1   N
ATOM   2674  CA  TYR B 506      10.235 -36.588 236.717  1.00  0.00      B1   C
ATOM   2675  C   TYR B 506      10.758 -36.583 238.169  1.00  0.00      B1   C
ATOM   2676  O   TYR B 506       9.996 -36.588 239.124  1.00  0.00      B1   O
ATOM   2677  CB  TYR B 506      10.320 -38.004 236.132  1.00  0.00      B1   C
ATOM   2678  CG  TYR B 506       9.473 -38.987 236.898  1.00  0.00      B1   C
ATOM   2679  CD1 TYR B 506       8.112 -39.093 236.639  1.00  0.00      B1   C
ATOM   2680  CD2 TYR B 506      10.032 -39.782 237.894  1.00  0.00      B1   C
ATOM   2681  CE1 TYR B 506       7.340 -40.036 237.302  1.00  0.00      B1   C
ATOM   2682  CE2 TYR B 506       9.255 -40.711 238.576  1.00  0.00      B1   C
ATOM   2683  CZ  TYR B 506       7.916 -40.860 238.255  1.00  0.00      B1   C
ATOM   2684  OH  TYR B 506       7.155 -41.823 238.883  1.00  0.00      B1   O
ATOM   2685  N   ASN B 507      12.101 -36.572 238.273  1.00  0.00      B1   N
ATOM   2686  CA  ASN B 507      12.738 -36.570 239.591  1.00  0.00      B1   C
ATOM   2687  C   ASN B 507      12.602 -35.197 240.292  1.00  0.00      B1   C
ATOM   2688  O   ASN B 507      12.743 -35.091 241.503  1.00  0.00      B1   O
ATOM   2689  CB  ASN B 507      14.216 -36.963 239.455  1.00  0.00      B1   C
ATOM   2690  CG  ASN B 507      14.356 -38.410 238.964  1.00  0.00      B1   C
ATOM   2691  OD1 ASN B 507      14.384 -39.350 239.745  1.00  0.00      B1   O
ATOM   2692  ND2 ASN B 507      14.442 -38.535 237.632  1.00  0.00      B1   N
ATOM   2693  N   ILE B 508      12.309 -34.163 239.473  1.00  0.00      B1   N
ATOM   2694  CA  ILE B 508      12.046 -32.826 240.004  1.00  0.00      B1   C
ATOM   2695  C   ILE B 508      10.595 -32.721 240.531  1.00  0.00      B1   C
ATOM   2696  O   ILE B 508      10.294 -31.900 241.387  1.00  0.00      B1   O
ATOM   2697  CB  ILE B 508      12.375 -31.769 238.926  1.00  0.00      B1   C
ATOM   2698  CG1 ILE B 508      13.884 -31.733 238.602  1.00  0.00      B1   C
ATOM   2699  CG2 ILE B 508      11.864 -30.360 239.276  1.00  0.00      B1   C
ATOM   2700  CD1 ILE B 508      14.764 -31.159 239.721  1.00  0.00      B1   C
ATOM   2701  N   MET B 509       9.716 -33.599 240.004  1.00  0.00      B1   N
ATOM   2702  CA  MET B 509       8.375 -33.715 240.582  1.00  0.00      B1   C
ATOM   2703  C   MET B 509       8.441 -34.380 241.974  1.00  0.00      B1   C
ATOM   2704  O   MET B 509       7.653 -34.078 242.861  1.00  0.00      B1   O
ATOM   2705  CB  MET B 509       7.465 -34.509 239.635  1.00  0.00      B1   C
ATOM   2706  CG  MET B 509       7.156 -33.753 238.339  1.00  0.00      B1   C
ATOM   2707  SD  MET B 509       6.386 -34.843 237.129  1.00  0.00      B1   S
ATOM   2708  CE  MET B 509       7.030 -34.091 235.623  1.00  0.00      B1   C
ATOM   2709  N   VAL B 510       9.440 -35.283 242.111  1.00  0.00      B1   N
ATOM   2710  CA  VAL B 510       9.730 -35.891 243.410  1.00  0.00      B1   C
ATOM   2711  C   VAL B 510      10.290 -34.837 244.381  1.00  0.00      B1   C
ATOM   2712  O   VAL B 510       9.899 -34.789 245.534  1.00  0.00      B1   O
ATOM   2713  CB  VAL B 510      10.695 -37.088 243.260  1.00  0.00      B1   C
ATOM   2714  CG1 VAL B 510      10.967 -37.777 244.605  1.00  0.00      B1   C
ATOM   2715  CG2 VAL B 510      10.192 -38.130 242.252  1.00  0.00      B1   C
ATOM   2716  N   LEU B 511      11.207 -33.998 243.850  1.00  0.00      B1   N
ATOM   2717  CA  LEU B 511      11.832 -32.927 244.633  1.00  0.00      B1   C
ATOM   2718  C   LEU B 511      10.791 -31.984 245.280  1.00  0.00      B1   C
ATOM   2719  O   LEU B 511      10.917 -31.581 246.429  1.00  0.00      B1   O
ATOM   2720  CB  LEU B 511      12.777 -32.146 243.701  1.00  0.00      B1   C
ATOM   2721  CG  LEU B 511      13.442 -30.896 244.307  1.00  0.00      B1   C
ATOM   2722  CD1 LEU B 511      14.332 -31.237 245.506  1.00  0.00      B1   C
ATOM   2723  CD2 LEU B 511      14.248 -30.150 243.236  1.00  0.00      B1   C
ATOM   2724  N   VAL B 512       9.764 -31.666 244.468  1.00  0.00      B1   N
ATOM   2725  CA  VAL B 512       8.684 -30.798 244.932  1.00  0.00      B1   C
ATOM   2726  C   VAL B 512       7.778 -31.531 245.945  1.00  0.00      B1   C
ATOM   2727  O   VAL B 512       7.341 -30.953 246.931  1.00  0.00      B1   O
ATOM   2728  CB  VAL B 512       7.884 -30.293 243.712  1.00  0.00      B1   C
ATOM   2729  CG1 VAL B 512       6.588 -29.565 244.112  1.00  0.00      B1   C
ATOM   2730  CG2 VAL B 512       8.742 -29.372 242.833  1.00  0.00      B1   C
ATOM   2731  N   ASN B 513       7.526 -32.820 245.642  1.00  0.00      B1   N
ATOM   2732  CA  ASN B 513       6.619 -33.634 246.455  1.00  0.00      B1   C
ATOM   2733  C   ASN B 513       7.251 -34.033 247.809  1.00  0.00      B1   C
ATOM   2734  O   ASN B 513       6.554 -34.396 248.744  1.00  0.00      B1   O
ATOM   2735  CB  ASN B 513       6.220 -34.864 245.622  1.00  0.00      B1   C
ATOM   2736  CG  ASN B 513       5.083 -35.735 246.191  1.00  0.00      B1   C
ATOM   2737  OD1 ASN B 513       4.948 -36.892 245.818  1.00  0.00      B1   O
ATOM   2738  ND2 ASN B 513       4.273 -35.146 247.085  1.00  0.00      B1   N
ATOM   2739  N   THR B 514       8.597 -33.929 247.874  1.00  0.00      B1   N
ATOM   2740  CA  THR B 514       9.297 -34.157 249.138  1.00  0.00      B1   C
ATOM   2741  C   THR B 514       8.901 -33.095 250.179  1.00  0.00      B1   C
ATOM   2742  O   THR B 514       8.846 -33.363 251.372  1.00  0.00      B1   O
ATOM   2743  CB  THR B 514      10.825 -34.071 248.937  1.00  0.00      B1   C
ATOM   2744  OG1 THR B 514      11.213 -34.902 247.858  1.00  0.00      B1   O
ATOM   2745  CG2 THR B 514      11.593 -34.491 250.203  1.00  0.00      B1   C
ATOM   2746  N   PHE B 515       8.647 -31.871 249.656  1.00  0.00      B1   N
ATOM   2747  CA  PHE B 515       8.424 -30.741 250.548  1.00  0.00      B1   C
ATOM   2748  C   PHE B 515       7.042 -30.118 250.382  1.00  0.00      B1   C
ATOM   2749  O   PHE B 515       6.759 -29.089 251.006  1.00  0.00      B1   O
ATOM   2750  CB  PHE B 515       9.544 -29.712 250.325  1.00  0.00      B1   C
ATOM   2751  CG  PHE B 515      10.905 -30.316 250.570  1.00  0.00      B1   C
ATOM   2752  CD1 PHE B 515      11.243 -30.796 251.833  1.00  0.00      B1   C
ATOM   2753  CD2 PHE B 515      11.827 -30.442 249.535  1.00  0.00      B1   C
ATOM   2754  CE1 PHE B 515      12.469 -31.410 252.054  1.00  0.00      B1   C
ATOM   2755  CE2 PHE B 515      13.059 -31.045 249.758  1.00  0.00      B1   C
ATOM   2756  CZ  PHE B 515      13.378 -31.536 251.015  1.00  0.00      B1   C
ATOM   2757  N   CYS B 516       6.177 -30.708 249.561  1.00  0.00      B1   N
ATOM   2758  CA  CYS B 516       4.807 -30.235 249.415  1.00  0.00      B1   C
ATOM   2759  C   CYS B 516       3.865 -31.426 249.389  1.00  0.00      B1   C
ATOM   2760  O   CYS B 516       4.111 -32.401 248.672  1.00  0.00      B1   O
ATOM   2761  CB  CYS B 516       4.647 -29.455 248.105  1.00  0.00      B1   C
ATOM   2762  SG  CYS B 516       2.912 -29.052 247.748  1.00  0.00      B1   S
ATOM   2763  N   ASP B 517       2.784 -31.337 250.164  1.00  0.00      B1   N
ATOM   2764  CA  ASP B 517       1.806 -32.418 250.206  1.00  0.00      B1   C
ATOM   2765  C   ASP B 517       1.218 -32.676 248.823  1.00  0.00      B1   C
ATOM   2766  O   ASP B 517       1.354 -33.772 248.268  1.00  0.00      B1   O
ATOM   2767  CB  ASP B 517       0.725 -31.988 251.215  1.00  0.00      B1   C
ATOM   2768  CG  ASP B 517      -0.386 -33.023 251.387  1.00  0.00      B1   C
ATOM   2769  OD1 ASP B 517      -0.175 -33.987 252.115  1.00  0.00      B1   O
ATOM   2770  OD2 ASP B 517      -1.447 -32.845 250.793  1.00  0.00      B1   O
ATOM   2771  N   SER B 518       0.564 -31.667 248.244  1.00  0.00      B1   N
ATOM   2772  CA  SER B 518      -0.104 -31.806 246.944  1.00  0.00      B1   C
ATOM   2773  C   SER B 518       0.229 -30.584 246.089  1.00  0.00      B1   C
ATOM   2774  O   SER B 518      -0.454 -29.558 246.158  1.00  0.00      B1   O
ATOM   2775  CB  SER B 518      -1.612 -31.936 247.186  1.00  0.00      B1   C
ATOM   2776  N   CYS B 519       1.284 -30.702 245.284  1.00  0.00      B1   N
ATOM   2777  CA  CYS B 519       1.649 -29.675 244.317  1.00  0.00      B1   C
ATOM   2778  C   CYS B 519       1.778 -30.200 242.897  1.00  0.00      B1   C
ATOM   2779  O   CYS B 519       1.865 -29.394 241.964  1.00  0.00      B1   O
ATOM   2780  CB  CYS B 519       3.013 -29.062 244.704  1.00  0.00      B1   C
ATOM   2781  SG  CYS B 519       2.999 -27.886 246.083  1.00  0.00      B1   S
ATOM   2782  N   ILE B 520       1.821 -31.538 242.744  1.00  0.00      B1   N
ATOM   2783  CA  ILE B 520       2.038 -32.126 241.422  1.00  0.00      B1   C
ATOM   2784  C   ILE B 520       0.774 -32.924 241.032  1.00  0.00      B1   C
ATOM   2785  O   ILE B 520       0.565 -34.021 241.536  1.00  0.00      B1   O
ATOM   2786  CB  ILE B 520       3.286 -33.039 241.436  1.00  0.00      B1   C
ATOM   2787  CG1 ILE B 520       4.550 -32.347 241.989  1.00  0.00      B1   C
ATOM   2788  CG2 ILE B 520       3.564 -33.624 240.041  1.00  0.00      B1   C
ATOM   2789  CD1 ILE B 520       5.022 -31.142 241.162  1.00  0.00      B1   C
ATOM   2790  N   PRO B 521      -0.068 -32.365 240.116  1.00  0.00      B1   N
ATOM   2791  CA  PRO B 521      -1.195 -33.149 239.602  1.00  0.00      B1   C
ATOM   2792  C   PRO B 521      -0.696 -34.394 238.889  1.00  0.00      B1   C
ATOM   2793  O   PRO B 521       0.387 -34.401 238.299  1.00  0.00      B1   O
ATOM   2794  CB  PRO B 521      -1.863 -32.190 238.599  1.00  0.00      B1   C
ATOM   2795  CG  PRO B 521      -1.357 -30.796 238.964  1.00  0.00      B1   C
ATOM   2796  CD  PRO B 521       0.028 -31.020 239.566  1.00  0.00      B1   C
ATOM   2797  N   LYS B 522      -1.499 -35.458 238.949  1.00  0.00      B1   N
ATOM   2798  CA  LYS B 522      -1.073 -36.707 238.328  1.00  0.00      B1   C
ATOM   2799  C   LYS B 522      -0.744 -36.515 236.857  1.00  0.00      B1   C
ATOM   2800  O   LYS B 522       0.147 -37.188 236.326  1.00  0.00      B1   O
ATOM   2801  CB  LYS B 522      -2.054 -37.893 238.618  1.00  0.00      B1   C
ATOM   2802  CG  LYS B 522      -1.387 -39.292 238.833  1.00  0.00      B1   C
ATOM   2803  CD  LYS B 522      -2.372 -40.476 239.105  1.00  0.00      B1   C
ATOM   2804  CE  LYS B 522      -1.701 -41.858 239.391  1.00  0.00      B1   C
ATOM   2805  NZ  LYS B 522      -2.591 -43.022 239.620  1.00  0.00      B1   N
ATOM   2806  N   THR B 523      -1.446 -35.604 236.186  1.00  0.00      B1   N
ATOM   2807  CA  THR B 523      -1.105 -35.285 234.806  1.00  0.00      B1   C
ATOM   2808  C   THR B 523       0.377 -34.951 234.675  1.00  0.00      B1   C
ATOM   2809  O   THR B 523       1.052 -35.407 233.745  1.00  0.00      B1   O
ATOM   2810  CB  THR B 523      -1.977 -34.108 234.325  1.00  0.00      B1   C
ATOM   2811  OG1 THR B 523      -3.353 -34.435 234.417  1.00  0.00      B1   O
ATOM   2812  CG2 THR B 523      -1.715 -33.735 232.861  1.00  0.00      B1   C
ATOM   2813  N   TYR B 524       0.912 -34.152 235.618  1.00  0.00      B1   N
ATOM   2814  CA  TYR B 524       2.347 -33.839 235.563  1.00  0.00      B1   C
ATOM   2815  C   TYR B 524       3.210 -35.118 235.712  1.00  0.00      B1   C
ATOM   2816  O   TYR B 524       4.150 -35.336 234.959  1.00  0.00      B1   O
ATOM   2817  CB  TYR B 524       2.736 -32.837 236.666  1.00  0.00      B1   C
ATOM   2818  CG  TYR B 524       2.315 -31.401 236.451  1.00  0.00      B1   C
ATOM   2819  CD1 TYR B 524       1.301 -31.024 235.569  1.00  0.00      B1   C
ATOM   2820  CD2 TYR B 524       2.943 -30.409 237.202  1.00  0.00      B1   C
ATOM   2821  CE1 TYR B 524       0.918 -29.694 235.457  1.00  0.00      B1   C
ATOM   2822  CE2 TYR B 524       2.559 -29.079 237.093  1.00  0.00      B1   C
ATOM   2823  CZ  TYR B 524       1.542 -28.722 236.222  1.00  0.00      B1   C
ATOM   2824  OH  TYR B 524       1.146 -27.405 236.115  1.00  0.00      B1   O
ATOM   2825  N   TRP B 525       2.829 -35.939 236.718  1.00  0.00      B1   N
ATOM   2826  CA  TRP B 525       3.570 -37.165 237.029  1.00  0.00      B1   C
ATOM   2827  C   TRP B 525       3.730 -38.107 235.812  1.00  0.00      B1   C
ATOM   2828  O   TRP B 525       4.823 -38.561 235.504  1.00  0.00      B1   O
ATOM   2829  CB  TRP B 525       2.883 -37.929 238.177  1.00  0.00      B1   C
ATOM   2830  CG  TRP B 525       3.225 -37.335 239.527  1.00  0.00      B1   C
ATOM   2831  CD1 TRP B 525       2.337 -36.774 240.451  1.00  0.00      B1   C
ATOM   2832  CD2 TRP B 525       4.510 -37.374 240.176  1.00  0.00      B1   C
ATOM   2833  NE1 TRP B 525       3.003 -36.477 241.591  1.00  0.00      B1   N
ATOM   2834  CE2 TRP B 525       4.330 -36.861 241.480  1.00  0.00      B1   C
ATOM   2835  CE3 TRP B 525       5.739 -37.828 239.781  1.00  0.00      B1   C
ATOM   2836  CZ2 TRP B 525       5.379 -36.836 242.354  1.00  0.00      B1   C
ATOM   2837  CZ3 TRP B 525       6.808 -37.821 240.673  1.00  0.00      B1   C
ATOM   2838  CH2 TRP B 525       6.621 -37.335 241.966  1.00  0.00      B1   C
ATOM   2839  N   ASN B 526       2.585 -38.375 235.151  1.00  0.00      B1   N
ATOM   2840  CA  ASN B 526       2.552 -39.325 234.038  1.00  0.00      B1   C
ATOM   2841  C   ASN B 526       3.310 -38.813 232.796  1.00  0.00      B1   C
ATOM   2842  O   ASN B 526       3.836 -39.601 232.021  1.00  0.00      B1   O
ATOM   2843  CB  ASN B 526       1.098 -39.636 233.649  1.00  0.00      B1   C
ATOM   2844  CG  ASN B 526       0.418 -40.518 234.706  1.00  0.00      B1   C
ATOM   2845  OD1 ASN B 526       0.274 -40.149 235.861  1.00  0.00      B1   O
ATOM   2846  ND2 ASN B 526       0.004 -41.706 234.243  1.00  0.00      B1   N
ATOM   2847  N   LEU B 527       3.341 -37.471 232.653  1.00  0.00      B1   N
ATOM   2848  CA  LEU B 527       4.060 -36.864 231.532  1.00  0.00      B1   C
ATOM   2849  C   LEU B 527       5.583 -37.052 231.682  1.00  0.00      B1   C
ATOM   2850  O   LEU B 527       6.279 -37.371 230.727  1.00  0.00      B1   O
ATOM   2851  CB  LEU B 527       3.700 -35.371 231.432  1.00  0.00      B1   C
ATOM   2852  CG  LEU B 527       2.278 -35.115 230.899  1.00  0.00      B1   C
ATOM   2853  CD1 LEU B 527       1.849 -33.667 231.174  1.00  0.00      B1   C
ATOM   2854  CD2 LEU B 527       2.165 -35.424 229.399  1.00  0.00      B1   C
ATOM   2855  N   GLY B 528       6.053 -36.850 232.931  1.00  0.00      B1   N
ATOM   2856  CA  GLY B 528       7.470 -37.064 233.223  1.00  0.00      B1   C
ATOM   2857  C   GLY B 528       7.869 -38.553 233.167  1.00  0.00      B1   C
ATOM   2858  O   GLY B 528       9.001 -38.903 232.861  1.00  0.00      B1   O
ATOM   2859  N   TYR B 529       6.866 -39.400 233.479  1.00  0.00      B1   N
ATOM   2860  CA  TYR B 529       7.047 -40.851 233.503  1.00  0.00      B1   C
ATOM   2861  C   TYR B 529       7.313 -41.385 232.077  1.00  0.00      B1   C
ATOM   2862  O   TYR B 529       8.219 -42.176 231.843  1.00  0.00      B1   O
ATOM   2863  CB  TYR B 529       5.776 -41.465 234.119  1.00  0.00      B1   C
ATOM   2864  CG  TYR B 529       5.972 -42.802 234.790  1.00  0.00      B1   C
ATOM   2865  CD1 TYR B 529       5.687 -42.937 236.147  1.00  0.00      B1   C
ATOM   2866  CD2 TYR B 529       6.354 -43.936 234.076  1.00  0.00      B1   C
ATOM   2867  CE1 TYR B 529       5.823 -44.157 236.788  1.00  0.00      B1   C
ATOM   2868  CE2 TYR B 529       6.470 -45.166 234.715  1.00  0.00      B1   C
ATOM   2869  CZ  TYR B 529       6.221 -45.274 236.074  1.00  0.00      B1   C
ATOM   2870  OH  TYR B 529       6.348 -46.490 236.708  1.00  0.00      B1   O
ATOM   2871  N   TRP B 530       6.466 -40.882 231.149  1.00  0.00      B1   N
ATOM   2872  CA  TRP B 530       6.577 -41.237 229.734  1.00  0.00      B1   C
ATOM   2873  C   TRP B 530       7.827 -40.591 229.098  1.00  0.00      B1   C
ATOM   2874  O   TRP B 530       8.442 -41.143 228.199  1.00  0.00      B1   O
ATOM   2875  CB  TRP B 530       5.298 -40.801 228.981  1.00  0.00      B1   C
ATOM   2876  CG  TRP B 530       4.751 -41.935 228.133  1.00  0.00      B1   C
ATOM   2877  CD1 TRP B 530       3.607 -42.681 228.429  1.00  0.00      B1   C
ATOM   2878  CD2 TRP B 530       5.261 -42.458 226.886  1.00  0.00      B1   C
ATOM   2879  NE1 TRP B 530       3.439 -43.644 227.493  1.00  0.00      B1   N
ATOM   2880  CE2 TRP B 530       4.435 -43.551 226.531  1.00  0.00      B1   C
ATOM   2881  CE3 TRP B 530       6.313 -42.114 226.079  1.00  0.00      B1   C
ATOM   2882  CZ2 TRP B 530       4.698 -44.275 225.400  1.00  0.00      B1   C
ATOM   2883  CZ3 TRP B 530       6.587 -42.851 224.926  1.00  0.00      B1   C
ATOM   2884  CH2 TRP B 530       5.776 -43.932 224.584  1.00  0.00      B1   C
ATOM   2885  N   LEU B 531       8.172 -39.393 229.620  1.00  0.00      B1   N
ATOM   2886  CA  LEU B 531       9.329 -38.664 229.103  1.00  0.00      B1   C
ATOM   2887  C   LEU B 531      10.647 -39.437 229.326  1.00  0.00      B1   C
ATOM   2888  O   LEU B 531      11.582 -39.331 228.543  1.00  0.00      B1   O
ATOM   2889  CB  LEU B 531       9.389 -37.273 229.755  1.00  0.00      B1   C
ATOM   2890  CG  LEU B 531      10.510 -36.367 229.213  1.00  0.00      B1   C
ATOM   2891  CD1 LEU B 531      10.303 -35.998 227.739  1.00  0.00      B1   C
ATOM   2892  CD2 LEU B 531      10.653 -35.109 230.074  1.00  0.00      B1   C
ATOM   2893  N   CYS B 532      10.664 -40.230 230.419  1.00  0.00      B1   N
ATOM   2894  CA  CYS B 532      11.825 -41.081 230.670  1.00  0.00      B1   C
ATOM   2895  C   CYS B 532      11.980 -42.176 229.593  1.00  0.00      B1   C
ATOM   2896  O   CYS B 532      13.084 -42.571 229.245  1.00  0.00      B1   O
ATOM   2897  CB  CYS B 532      11.710 -41.727 232.052  1.00  0.00      B1   C
ATOM   2898  SG  CYS B 532      11.674 -40.520 233.399  1.00  0.00      B1   S
ATOM   2899  N   TYR B 533      10.813 -42.623 229.082  1.00  0.00      B1   N
ATOM   2900  CA  TYR B 533      10.799 -43.578 227.973  1.00  0.00      B1   C
ATOM   2901  C   TYR B 533      11.245 -42.913 226.650  1.00  0.00      B1   C
ATOM   2902  O   TYR B 533      11.713 -43.571 225.734  1.00  0.00      B1   O
ATOM   2903  CB  TYR B 533       9.390 -44.170 227.791  1.00  0.00      B1   C
ATOM   2904  CG  TYR B 533       8.793 -44.857 228.992  1.00  0.00      B1   C
ATOM   2905  CD1 TYR B 533       9.579 -45.496 229.948  1.00  0.00      B1   C
ATOM   2906  CD2 TYR B 533       7.410 -44.987 229.074  1.00  0.00      B1   C
ATOM   2907  CE1 TYR B 533       8.993 -46.273 230.937  1.00  0.00      B1   C
ATOM   2908  CE2 TYR B 533       6.826 -45.741 230.081  1.00  0.00      B1   C
ATOM   2909  CZ  TYR B 533       7.616 -46.389 231.013  1.00  0.00      B1   C
ATOM   2910  OH  TYR B 533       7.036 -47.175 231.986  1.00  0.00      B1   O
ATOM   2911  N   ILE B 534      11.094 -41.573 226.589  1.00  0.00      B1   N
ATOM   2912  CA  ILE B 534      11.575 -40.845 225.413  1.00  0.00      B1   C
ATOM   2913  C   ILE B 534      13.126 -40.756 225.397  1.00  0.00      B1   C
ATOM   2914  O   ILE B 534      13.725 -40.377 224.401  1.00  0.00      B1   O
ATOM   2915  CB  ILE B 534      10.835 -39.492 225.288  1.00  0.00      B1   C
ATOM   2916  CG1 ILE B 534       9.324 -39.749 225.088  1.00  0.00      B1   C
ATOM   2917  CG2 ILE B 534      11.393 -38.613 224.153  1.00  0.00      B1   C
ATOM   2918  CD1 ILE B 534       8.452 -38.489 225.049  1.00  0.00      B1   C
ATOM   2919  N   ASN B 535      13.752 -41.150 226.529  1.00  0.00      B1   N
ATOM   2920  CA  ASN B 535      15.209 -41.287 226.546  1.00  0.00      B1   C
ATOM   2921  C   ASN B 535      15.658 -42.469 225.664  1.00  0.00      B1   C
ATOM   2922  O   ASN B 535      16.603 -42.369 224.890  1.00  0.00      B1   O
ATOM   2923  CB  ASN B 535      15.682 -41.506 227.991  1.00  0.00      B1   C
ATOM   2924  CG  ASN B 535      17.207 -41.400 228.177  1.00  0.00      B1   C
ATOM   2925  OD1 ASN B 535      17.808 -42.142 228.942  1.00  0.00      B1   O
ATOM   2926  ND2 ASN B 535      17.803 -40.448 227.442  1.00  0.00      B1   N
ATOM   2927  N   SER B 536      14.907 -43.578 225.837  1.00  0.00      B1   N
ATOM   2928  CA  SER B 536      15.165 -44.797 225.074  1.00  0.00      B1   C
ATOM   2929  C   SER B 536      14.784 -44.621 223.592  1.00  0.00      B1   C
ATOM   2930  O   SER B 536      15.369 -45.230 222.705  1.00  0.00      B1   O
ATOM   2931  CB  SER B 536      14.392 -45.980 225.696  1.00  0.00      B1   C
ATOM   2932  OG  SER B 536      12.992 -45.798 225.783  1.00  0.00      B1   O
ATOM   2933  N   THR B 537      13.781 -43.741 223.375  1.00  0.00      B1   N
ATOM   2934  CA  THR B 537      13.375 -43.416 222.009  1.00  0.00      B1   C
ATOM   2935  C   THR B 537      14.467 -42.617 221.266  1.00  0.00      B1   C
ATOM   2936  O   THR B 537      14.755 -42.888 220.106  1.00  0.00      B1   O
ATOM   2937  CB  THR B 537      12.052 -42.619 221.993  1.00  0.00      B1   C
ATOM   2938  OG1 THR B 537      11.115 -43.296 222.812  1.00  0.00      B1   O
ATOM   2939  CG2 THR B 537      11.508 -42.443 220.558  1.00  0.00      B1   C
ATOM   2940  N   VAL B 538      15.041 -41.605 221.968  1.00  0.00      B1   N
ATOM   2941  CA  VAL B 538      15.902 -40.676 221.244  1.00  0.00      B1   C
ATOM   2942  C   VAL B 538      17.312 -41.228 221.066  1.00  0.00      B1   C
ATOM   2943  O   VAL B 538      18.011 -40.852 220.117  1.00  0.00      B1   O
ATOM   2944  CB  VAL B 538      15.896 -39.328 222.003  1.00  0.00      B1   C
ATOM   2945  CG1 VAL B 538      16.970 -38.340 221.512  1.00  0.00      B1   C
ATOM   2946  CG2 VAL B 538      14.514 -38.662 221.918  1.00  0.00      B1   C
ATOM   2947  N   ASN B 539      17.753 -42.116 221.955  1.00  0.00      B1   N
ATOM   2948  CA  ASN B 539      19.147 -42.557 221.955  1.00  0.00      B1   C
ATOM   2949  C   ASN B 539      19.644 -42.989 220.582  1.00  0.00      B1   C
ATOM   2950  O   ASN B 539      20.664 -42.449 220.124  1.00  0.00      B1   O
ATOM   2951  CB  ASN B 539      19.326 -43.583 223.095  1.00  0.00      B1   C
ATOM   2952  CG  ASN B 539      20.794 -43.845 223.442  1.00  0.00      B1   C
ATOM   2953  OD1 ASN B 539      21.480 -42.999 224.001  1.00  0.00      B1   O
ATOM   2954  ND2 ASN B 539      21.222 -45.066 223.092  1.00  0.00      B1   N
ATOM   2955  N   PRO B 540      19.000 -43.925 219.880  1.00  0.00      B1   N
ATOM   2956  CA  PRO B 540      19.518 -44.326 218.561  1.00  0.00      B1   C
ATOM   2957  C   PRO B 540      19.667 -43.166 217.593  1.00  0.00      B1   C
ATOM   2958  O   PRO B 540      20.598 -43.168 216.777  1.00  0.00      B1   O
ATOM   2959  CB  PRO B 540      18.477 -45.340 218.059  1.00  0.00      B1   C
ATOM   2960  CG  PRO B 540      17.775 -45.835 219.319  1.00  0.00      B1   C
ATOM   2961  CD  PRO B 540      17.780 -44.633 220.260  1.00  0.00      B1   C
ATOM   2962  N   VAL B 541      18.776 -42.173 217.656  1.00  0.00      B1   N
ATOM   2963  CA  VAL B 541      18.897 -41.010 216.779  1.00  0.00      B1   C
ATOM   2964  C   VAL B 541      20.207 -40.277 217.043  1.00  0.00      B1   C
ATOM   2965  O   VAL B 541      20.860 -39.787 216.113  1.00  0.00      B1   O
ATOM   2966  CB  VAL B 541      17.685 -40.072 216.985  1.00  0.00      B1   C
ATOM   2967  CG1 VAL B 541      17.679 -38.923 215.965  1.00  0.00      B1   C
ATOM   2968  CG2 VAL B 541      16.350 -40.833 216.932  1.00  0.00      B1   C
ATOM   2969  N   CYS B 542      20.612 -40.187 218.312  1.00  0.00      B1   N
ATOM   2970  CA  CYS B 542      21.886 -39.550 218.632  1.00  0.00      B1   C
ATOM   2971  C   CYS B 542      23.047 -40.285 217.975  1.00  0.00      B1   C
ATOM   2972  O   CYS B 542      23.999 -39.657 217.497  1.00  0.00      B1   O
ATOM   2973  CB  CYS B 542      22.089 -39.492 220.155  1.00  0.00      B1   C
ATOM   2974  SG  CYS B 542      20.801 -38.560 221.023  1.00  0.00      B1   S
ATOM   2975  N   TYR B 543      22.988 -41.619 217.944  1.00  0.00      B1   N
ATOM   2976  CA  TYR B 543      24.048 -42.394 217.307  1.00  0.00      B1   C
ATOM   2977  C   TYR B 543      24.226 -41.983 215.850  1.00  0.00      B1   C
ATOM   2978  O   TYR B 543      25.336 -41.658 215.414  1.00  0.00      B1   O
ATOM   2979  CB  TYR B 543      23.756 -43.914 217.364  1.00  0.00      B1   C
ATOM   2980  CG  TYR B 543      23.856 -44.595 218.714  1.00  0.00      B1   C
ATOM   2981  CD1 TYR B 543      23.727 -43.920 219.930  1.00  0.00      B1   C
ATOM   2982  CD2 TYR B 543      24.039 -45.977 218.748  1.00  0.00      B1   C
ATOM   2983  CE1 TYR B 543      23.774 -44.611 221.133  1.00  0.00      B1   C
ATOM   2984  CE2 TYR B 543      24.085 -46.668 219.954  1.00  0.00      B1   C
ATOM   2985  CZ  TYR B 543      23.946 -45.984 221.150  1.00  0.00      B1   C
ATOM   2986  OH  TYR B 543      23.978 -46.655 222.357  1.00  0.00      B1   O
ATOM   2987  N   ALA B 544      23.137 -41.990 215.080  1.00  0.00      B1   N
ATOM   2988  CA  ALA B 544      23.226 -41.621 213.672  1.00  0.00      B1   C
ATOM   2989  C   ALA B 544      23.666 -40.171 213.509  1.00  0.00      B1   C
ATOM   2990  O   ALA B 544      24.562 -39.867 212.715  1.00  0.00      B1   O
ATOM   2991  CB  ALA B 544      21.810 -41.770 213.094  1.00  0.00      B1   C
ATOM   2992  N   LEU B 545      23.051 -39.258 214.264  1.00  0.00      B1   N
ATOM   2993  CA  LEU B 545      23.336 -37.838 214.082  1.00  0.00      B1   C
ATOM   2994  C   LEU B 545      24.803 -37.520 214.345  1.00  0.00      B1   C
ATOM   2995  O   LEU B 545      25.395 -36.678 213.658  1.00  0.00      B1   O
ATOM   2996  CB  LEU B 545      22.444 -37.050 215.048  1.00  0.00      B1   C
ATOM   2997  N   CYS B 546      25.411 -38.178 215.334  1.00  0.00      B1   N
ATOM   2998  CA  CYS B 546      26.787 -37.867 215.707  1.00  0.00      B1   C
ATOM   2999  C   CYS B 546      27.817 -38.750 215.017  1.00  0.00      B1   C
ATOM   3000  O   CYS B 546      28.911 -38.271 214.695  1.00  0.00      B1   O
ATOM   3001  CB  CYS B 546      26.925 -38.024 217.230  1.00  0.00      B1   C
ATOM   3002  SG  CYS B 546      25.858 -36.887 218.153  1.00  0.00      B1   S
ATOM   3003  N   ASN B 547      27.504 -40.020 214.777  1.00  0.00      B1   N
ATOM   3004  CA  ASN B 547      28.468 -40.976 214.247  1.00  0.00      B1   C
ATOM   3005  C   ASN B 547      28.183 -41.228 212.770  1.00  0.00      B1   C
ATOM   3006  O   ASN B 547      27.081 -41.657 212.409  1.00  0.00      B1   O
ATOM   3007  CB  ASN B 547      28.407 -42.253 215.092  1.00  0.00      B1   C
ATOM   3008  CG  ASN B 547      29.579 -43.184 214.766  1.00  0.00      B1   C
ATOM   3009  OD1 ASN B 547      29.497 -44.032 213.892  1.00  0.00      B1   O
ATOM   3010  ND2 ASN B 547      30.670 -42.975 215.518  1.00  0.00      B1   N
ATOM   3011  N   LYS B 548      29.181 -40.966 211.920  1.00  0.00      B1   N
ATOM   3012  CA  LYS B 548      29.007 -41.171 210.485  1.00  0.00      B1   C
ATOM   3013  C   LYS B 548      28.927 -42.654 210.139  1.00  0.00      B1   C
ATOM   3014  O   LYS B 548      28.179 -43.047 209.236  1.00  0.00      B1   O
ATOM   3015  CB  LYS B 548      30.173 -40.511 209.742  1.00  0.00      B1   C
ATOM   3016  N   THR B 549      29.689 -43.492 210.844  1.00  0.00      B1   N
ATOM   3017  CA  THR B 549      29.676 -44.922 210.550  1.00  0.00      B1   C
ATOM   3018  C   THR B 549      28.309 -45.534 210.832  1.00  0.00      B1   C
ATOM   3019  O   THR B 549      27.853 -46.420 210.098  1.00  0.00      B1   O
ATOM   3020  CB  THR B 549      30.785 -45.646 211.338  1.00  0.00      B1   C
ATOM   3021  OG1 THR B 549      31.962 -44.856 211.263  1.00  0.00      B1   O
ATOM   3022  CG2 THR B 549      31.064 -47.050 210.768  1.00  0.00      B1   C
ATOM   3023  N   PHE B 550      27.638 -45.078 211.894  1.00  0.00      B1   N
ATOM   3024  CA  PHE B 550      26.333 -45.637 212.235  1.00  0.00      B1   C
ATOM   3025  C   PHE B 550      25.294 -45.317 211.168  1.00  0.00      B1   C
ATOM   3026  O   PHE B 550      24.470 -46.171 210.821  1.00  0.00      B1   O
ATOM   3027  CB  PHE B 550      25.869 -45.189 213.636  1.00  0.00      B1   C
ATOM   3028  CG  PHE B 550      26.227 -46.189 214.710  1.00  0.00      B1   C
ATOM   3029  CD1 PHE B 550      25.654 -47.459 214.700  1.00  0.00      B1   C
ATOM   3030  CD2 PHE B 550      27.096 -45.858 215.745  1.00  0.00      B1   C
ATOM   3031  CE1 PHE B 550      25.943 -48.380 215.699  1.00  0.00      B1   C
ATOM   3032  CE2 PHE B 550      27.391 -46.777 216.746  1.00  0.00      B1   C
ATOM   3033  CZ  PHE B 550      26.814 -48.039 216.723  1.00  0.00      B1   C
ATOM   3034  N   ARG B 551      25.316 -44.092 210.638  1.00  0.00      B1   N
ATOM   3035  CA  ARG B 551      24.340 -43.704 209.625  1.00  0.00      B1   C
ATOM   3036  C   ARG B 551      24.379 -44.648 208.430  1.00  0.00      B1   C
ATOM   3037  O   ARG B 551      23.347 -45.191 208.017  1.00  0.00      B1   O
ATOM   3038  CB  ARG B 551      24.630 -42.271 209.126  1.00  0.00      B1   C
ATOM   3039  CG  ARG B 551      24.478 -41.213 210.222  1.00  0.00      B1   C
ATOM   3040  CD  ARG B 551      24.457 -39.760 209.714  1.00  0.00      B1   C
ATOM   3041  NE  ARG B 551      25.793 -39.264 209.353  1.00  0.00      B1   N
ATOM   3042  CZ  ARG B 551      26.560 -38.495 210.133  1.00  0.00      B1   C
ATOM   3043  NH1 ARG B 551      27.667 -37.996 209.654  1.00  0.00      B1   N
ATOM   3044  NH2 ARG B 551      26.242 -38.222 211.367  1.00  0.00      B1   N
ATOM   3045  N   THR B 552      25.568 -44.857 207.859  1.00  0.00      B1   N
ATOM   3046  CA  THR B 552      25.679 -45.696 206.671  1.00  0.00      B1   C
ATOM   3047  C   THR B 552      25.121 -47.093 206.910  1.00  0.00      B1   C
ATOM   3048  O   THR B 552      24.559 -47.701 205.991  1.00  0.00      B1   O
ATOM   3049  CB  THR B 552      27.144 -45.761 206.199  1.00  0.00      B1   C
ATOM   3050  OG1 THR B 552      27.954 -46.236 207.262  1.00  0.00      B1   O
ATOM   3051  CG2 THR B 552      27.647 -44.383 205.741  1.00  0.00      B1   C
ATOM   3052  N   THR B 553      25.259 -47.619 208.128  1.00  0.00      B1   N
ATOM   3053  CA  THR B 553      24.704 -48.935 208.421  1.00  0.00      B1   C
ATOM   3054  C   THR B 553      23.194 -48.871 208.616  1.00  0.00      B1   C
ATOM   3055  O   THR B 553      22.474 -49.789 208.209  1.00  0.00      B1   O
ATOM   3056  CB  THR B 553      25.395 -49.497 209.678  1.00  0.00      B1   C
ATOM   3057  OG1 THR B 553      26.796 -49.334 209.519  1.00  0.00      B1   O
ATOM   3058  CG2 THR B 553      25.094 -50.991 209.876  1.00  0.00      B1   C
ATOM   3059  N   PHE B 554      22.699 -47.797 209.237  1.00  0.00      B1   N
ATOM   3060  CA  PHE B 554      21.257 -47.634 209.393  1.00  0.00      B1   C
ATOM   3061  C   PHE B 554      20.569 -47.518 208.039  1.00  0.00      B1   C
ATOM   3062  O   PHE B 554      19.513 -48.122 207.815  1.00  0.00      B1   O
ATOM   3063  CB  PHE B 554      20.933 -46.445 210.308  1.00  0.00      B1   C
ATOM   3064  CG  PHE B 554      21.440 -46.585 211.726  1.00  0.00      B1   C
ATOM   3065  CD1 PHE B 554      21.655 -47.824 212.332  1.00  0.00      B1   C
ATOM   3066  CD2 PHE B 554      21.656 -45.437 212.478  1.00  0.00      B1   C
ATOM   3067  CE1 PHE B 554      22.074 -47.906 213.651  1.00  0.00      B1   C
ATOM   3068  CE2 PHE B 554      22.063 -45.514 213.804  1.00  0.00      B1   C
ATOM   3069  CZ  PHE B 554      22.275 -46.751 214.391  1.00  0.00      B1   C
ATOM   3070  N   LYS B 555      21.153 -46.742 207.122  1.00  0.00      B1   N
ATOM   3071  CA  LYS B 555      20.557 -46.571 205.801  1.00  0.00      B1   C
ATOM   3072  C   LYS B 555      20.557 -47.883 205.025  1.00  0.00      B1   C
ATOM   3073  O   LYS B 555      19.527 -48.293 204.478  1.00  0.00      B1   O
ATOM   3074  CB  LYS B 555      21.353 -45.499 205.048  1.00  0.00      B1   C
ATOM   3075  N   THR B 556      21.707 -48.557 204.966  1.00  0.00      B1   N
ATOM   3076  CA  THR B 556      21.776 -49.823 204.245  1.00  0.00      B1   C
ATOM   3077  C   THR B 556      20.910 -50.892 204.898  1.00  0.00      B1   C
ATOM   3078  O   THR B 556      20.393 -51.774 204.204  1.00  0.00      B1   O
ATOM   3079  CB  THR B 556      23.226 -50.314 204.090  1.00  0.00      B1   C
ATOM   3080  OG1 THR B 556      23.811 -50.480 205.372  1.00  0.00      B1   O
ATOM   3081  CG2 THR B 556      24.050 -49.351 203.219  1.00  0.00      B1   C
ATOM   3082  N   LEU B 557      20.735 -50.834 206.221  1.00  0.00      B1   N
ATOM   3083  CA  LEU B 557      19.896 -51.821 206.894  1.00  0.00      B1   C
ATOM   3084  C   LEU B 557      18.416 -51.585 206.622  1.00  0.00      B1   C
ATOM   3085  O   LEU B 557      17.629 -52.538 206.618  1.00  0.00      B1   O
ATOM   3086  CB  LEU B 557      20.102 -51.775 208.419  1.00  0.00      B1   C
ATOM   3087  CG  LEU B 557      21.343 -52.515 208.941  1.00  0.00      B1   C
ATOM   3088  CD1 LEU B 557      21.509 -52.222 210.436  1.00  0.00      B1   C
ATOM   3089  CD2 LEU B 557      21.259 -54.031 208.707  1.00  0.00      B1   C
ATOM   3090  N   LEU B 558      18.017 -50.331 206.396  1.00  0.00      B1   N
ATOM   3091  CA  LEU B 558      16.616 -50.046 206.108  1.00  0.00      B1   C
ATOM   3092  C   LEU B 558      16.212 -50.577 204.738  1.00  0.00      B1   C
ATOM   3093  O   LEU B 558      15.083 -51.048 204.556  1.00  0.00      B1   O
ATOM   3094  CB  LEU B 558      16.382 -48.530 206.213  1.00  0.00      B1   C
ATOM   3095  CG  LEU B 558      16.362 -48.023 207.669  1.00  0.00      B1   C
ATOM   3096  CD1 LEU B 558      16.608 -46.510 207.725  1.00  0.00      B1   C
ATOM   3097  CD2 LEU B 558      15.045 -48.378 208.374  1.00  0.00      B1   C
ATOM   3098  N   LEU B 559      17.118 -50.514 203.762  1.00  0.00      B1   N
ATOM   3099  CA  LEU B 559      16.816 -50.918 202.393  1.00  0.00      B1   C
ATOM   3100  C   LEU B 559      17.331 -52.319 202.074  1.00  0.00      B1   C
ATOM   3101  O   LEU B 559      16.550 -53.202 201.707  1.00  0.00      B1   O
ATOM   3102  CB  LEU B 559      17.443 -49.885 201.436  1.00  0.00      B1   C
ATOM   3103  CG  LEU B 559      17.026 -48.427 201.716  1.00  0.00      B1   C
ATOM   3104  CD1 LEU B 559      17.762 -47.468 200.773  1.00  0.00      B1   C
ATOM   3105  CD2 LEU B 559      15.507 -48.229 201.610  1.00  0.00      B1   C
ATOM   3106  N   CYS B 560      18.634 -52.541 202.214  1.00  0.00      B1   N
ATOM   3107  CA  CYS B 560      19.227 -53.824 201.848  1.00  0.00      B1   C
ATOM   3108  C   CYS B 560      20.309 -54.253 202.836  1.00  0.00      B1   C
ATOM   3109  O   CYS B 560      21.333 -54.813 202.444  1.00  0.00      B1   O
ATOM   3110  CB  CYS B 560      19.782 -53.776 200.414  1.00  0.00      B1   C
ATOM   3111  SG  CYS B 560      18.560 -53.312 199.158  1.00  0.00      B1   S
TER    3112      CYS B 560
ATOM   3113  C   UNK     1      13.710 -43.385 238.240  1.00  0.00           C
ATOM   3114  C   UNK     1      14.178 -42.070 237.550  1.00  0.00           C
ATOM   3115  O   UNK     1      13.101 -41.257 237.128  1.00  0.00           O
ATOM   3116  C   UNK     1      12.215 -41.920 236.263  1.00  0.00           C
ATOM   3117  C   UNK     1      11.616 -43.136 236.993  1.00  0.00           C
ATOM   3118  O   UNK     1      12.655 -43.970 237.472  1.00  0.00           O
ATOM   3119  C1  UNK     1      10.599 -43.918 236.124  1.00  0.00           C
ATOM   3120  N1  UNK     1      11.071 -44.939 235.144  1.00  0.00           N
ATOM   3121  C1  UNK     1      10.059 -45.062 234.073  1.00  0.00           C
ATOM   3122  C1  UNK     1      11.192 -46.257 235.804  1.00  0.00           C
ATOM   3123  C1  UNK     1      12.345 -44.631 234.465  1.00  0.00           C
ATOM   3124  C1  UNK     1      13.263 -43.722 242.059  1.00  0.00           C
ATOM   3125  C2  UNK     1      13.643 -43.985 240.750  1.00  0.00           C
ATOM   3126  C3  UNK     1      13.269 -43.141 239.691  1.00  0.00           C
ATOM   3127  C4  UNK     1      12.503 -42.021 240.026  1.00  0.00           C
ATOM   3128  C5  UNK     1      12.108 -41.766 241.331  1.00  0.00           C
ATOM   3129  C6  UNK     1      12.490 -42.615 242.352  1.00  0.00           C
ATOM   3130  C1  UNK     1      14.574 -45.757 238.094  1.00  0.00           C
ATOM   3131  C2  UNK     1      15.582 -46.701 238.211  1.00  0.00           C
ATOM   3132  C3  UNK     1      16.887 -46.288 238.404  1.00  0.00           C
ATOM   3133  C4  UNK     1      17.184 -44.940 238.471  1.00  0.00           C
ATOM   3134  C5  UNK     1      16.170 -43.998 238.408  1.00  0.00           C
ATOM   3135  C6  UNK     1      14.845 -44.393 238.222  1.00  0.00           C
TER    3136      UNK     1
CONECT    1    2
CONECT    2    1    3    5
CONECT    3    2    4    8
CONECT    4    3
CONECT    5    2    7    6
CONECT    6    5
CONECT    7    5
CONECT    8    3    9
CONECT    9    8   12   10
CONECT   10    9   11   13
CONECT   11   10
CONECT   12    9
CONECT   13   10   14
CONECT   14   13   17   15
CONECT   15   14   16   27
CONECT   16   15
CONECT   17   14   18
CONECT   18   17   19   20
CONECT   19   18   21
CONECT   20   18   22   23
CONECT   21   19   22
CONECT   22   20   21   24
CONECT   23   20   25
CONECT   24   22   26
CONECT   25   23   26
CONECT   26   24   25
CONECT   27   15   28
CONECT   28   27   29   31
CONECT   29   28   30   36
CONECT   30   29
CONECT   31   28   32
CONECT   32   31   33
CONECT   33   32   34   35
CONECT   34   33
CONECT   35   33
CONECT   36   29   37
CONECT   37   36   38   40
CONECT   38   37   39   43
CONECT   39   38
CONECT   40   37   41   42
CONECT   41   40
CONECT   42   40
CONECT   43   38   44
CONECT   44   43   45   47
CONECT   45   44   48   46
CONECT   46   45
CONECT   47   44
CONECT   48   45   49
CONECT   49   48   50   52
CONECT   50   49   51   59
CONECT   51   50
CONECT   52   49   53
CONECT   53   52   54   55
CONECT   54   53   56
CONECT   55   53   57
CONECT   56   54   58
CONECT   57   55   58
CONECT   58   56   57
CONECT   59   50   60
CONECT   60   59   61   63
CONECT   61   60   67   62
CONECT   62   61
CONECT   63   60   64   65
CONECT   64   63   66
CONECT   65   63
CONECT   66   64
CONECT   67   61   68
CONECT   68   67   69   71
CONECT   69   68   70   72
CONECT   70   69
CONECT   71   68
CONECT   72   69   73
CONECT   73   72   76   74
CONECT   74   73   75   83
CONECT   75   74
CONECT   76   73   77
CONECT   77   76   78   79
CONECT   78   77   80
CONECT   79   77   81
CONECT   80   78   82
CONECT   81   79   82
CONECT   82   80   81
CONECT   83   74   84
CONECT   84   83   87   85
CONECT   85   84   91   86
CONECT   86   85
CONECT   87   84   88
CONECT   88   87   89   90
CONECT   89   88
CONECT   90   88
CONECT   91   85   92
CONECT   92   91   93   95
CONECT   93   92   98   94
CONECT   94   93
CONECT   95   92   96   97
CONECT   96   95
CONECT   97   95
CONECT   98   93   99
CONECT   99   98  100
CONECT  100   99  101  102
CONECT  101  100
CONECT  102  100  103
CONECT  103  102  104  106
CONECT  104  103  105  113
CONECT  105  104
CONECT  106  103  107
CONECT  107  106  108  109
CONECT  108  107  110
CONECT  109  107  111
CONECT  110  108  112
CONECT  111  109  112
CONECT  112  110  111
CONECT  113  104  114
CONECT  114  113  115  117
CONECT  115  114  116  121
CONECT  116  115
CONECT  117  114  118
CONECT  118  117  119  120
CONECT  119  118
CONECT  120  118
CONECT  121  115  122
CONECT  122  121  125  123
CONECT  123  122  126  124
CONECT  124  123
CONECT  125  122
CONECT  126  123  127
CONECT  127  126  128  130
CONECT  128  127  129  134
CONECT  129  128
CONECT  130  127  131
CONECT  131  130  133  132
CONECT  132  131
CONECT  133  131
CONECT  134  128  135
CONECT  135  134  136  138
CONECT  136  135  137  141
CONECT  137  136
CONECT  138  135  140  139
CONECT  139  138
CONECT  140  138
CONECT  141  136  142
CONECT  142  141  143  145
CONECT  143  142  144  148
CONECT  144  143
CONECT  145  142  147  146
CONECT  146  145
CONECT  147  145
CONECT  148  143  149
CONECT  149  148  152  150
CONECT  150  149  151  156
CONECT  151  150
CONECT  152  149  154  153
CONECT  153  152  155
CONECT  154  152
CONECT  155  153
CONECT  156  150  157
CONECT  157  156  160  158
CONECT  158  157  159  164
CONECT  159  158
CONECT  160  157  161  162
CONECT  161  160  163
CONECT  162  160
CONECT  163  161
CONECT  164  158  165
CONECT  165  164  166
CONECT  166  165  167  168
CONECT  167  166
CONECT  168  166  169
CONECT  169  168  170  172
CONECT  170  169  176  171
CONECT  171  170
CONECT  172  169  173
CONECT  173  172  174  175
CONECT  174  173
CONECT  175  173
CONECT  176  170  177
CONECT  177  176  178  180
CONECT  178  177  184  179
CONECT  179  178
CONECT  180  177  181  182
CONECT  181  180  183
CONECT  182  180
CONECT  183  181
CONECT  184  178  185
CONECT  185  184  186  188
CONECT  186  185  187  192
CONECT  187  186
CONECT  188  185  189
CONECT  189  188  190  191
CONECT  190  189
CONECT  191  189
CONECT  192  186  193
CONECT  193  192  194  196
CONECT  194  193  199  195
CONECT  195  194
CONECT  196  193  198  197
CONECT  197  196
CONECT  198  196
CONECT  199  194  200
CONECT  200  199  203  201
CONECT  201  200  202  207
CONECT  202  201
CONECT  203  200  205  204
CONECT  204  203  206
CONECT  205  203
CONECT  206  204
CONECT  207  201  208
CONECT  208  207  211  209
CONECT  209  208  210  214
CONECT  210  209
CONECT  211  208  212  213
CONECT  212  211
CONECT  213  211
CONECT  214  209  215
CONECT  215  214  216  218
CONECT  216  215  217  219
CONECT  217  216
CONECT  218  215
CONECT  219  216  220
CONECT  220  219  221  223
CONECT  221  220  230  222
CONECT  222  221
CONECT  223  220  224
CONECT  224  223  226  225
CONECT  225  224  227
CONECT  226  224  228
CONECT  227  225  229
CONECT  228  226  229
CONECT  229  227  228
CONECT  230  221  231
CONECT  231  230  232  234
CONECT  232  231  235  233
CONECT  233  232
CONECT  234  231
CONECT  235  232  236
CONECT  236  235  239  237
CONECT  237  236  238  242
CONECT  238  237
CONECT  239  236  240  241
CONECT  240  239
CONECT  241  239
CONECT  242  237  243
CONECT  243  242  246  244
CONECT  244  243  250  245
CONECT  245  244
CONECT  246  243  247
CONECT  247  246  249  248
CONECT  248  247
CONECT  249  247
CONECT  250  244  251
CONECT  251  250  254  252
CONECT  252  251  253  259
CONECT  253  252
CONECT  254  251  255
CONECT  255  254  256
CONECT  256  255  257
CONECT  257  256  258
CONECT  258  257
CONECT  259  252  260
CONECT  260  259  263  261
CONECT  261  260  268  262
CONECT  262  261
CONECT  263  260  264
CONECT  264  263  265
CONECT  265  264  266  267
CONECT  266  265
CONECT  267  265
CONECT  268  261  269
CONECT  269  268  272  270
CONECT  270  269  271  276
CONECT  271  270
CONECT  272  269  273
CONECT  273  272  274  275
CONECT  274  273
CONECT  275  273
CONECT  276  270  277
CONECT  277  276  278  280
CONECT  278  277  285  279
CONECT  279  278
CONECT  280  277  281
CONECT  281  280  282
CONECT  282  281  283
CONECT  283  282  284
CONECT  284  283
CONECT  285  278  286
CONECT  286  285  287  289
CONECT  287  286  288  292
CONECT  288  287
CONECT  289  286  291  290
CONECT  290  289
CONECT  291  289
CONECT  292  287  293
CONECT  293  292  294  296
CONECT  294  293  295  299
CONECT  295  294
CONECT  296  293  297  298
CONECT  297  296
CONECT  298  296
CONECT  299  294  300
CONECT  300  299  303  301
CONECT  301  300  307  302
CONECT  302  301
CONECT  303  300  304
CONECT  304  303  306  305
CONECT  305  304
CONECT  306  304
CONECT  307  301  308
CONECT  308  307  309  311
CONECT  309  308  310  315
CONECT  310  309
CONECT  311  308  312
CONECT  312  311  314  313
CONECT  313  312
CONECT  314  312
CONECT  315  309  316
CONECT  316  315  317  319
CONECT  317  316  318  327
CONECT  318  317
CONECT  319  316  320
CONECT  320  319  321  322
CONECT  321  320  323
CONECT  322  320  324
CONECT  323  321  325
CONECT  324  322  325
CONECT  325  323  324  326
CONECT  326  325
CONECT  327  317  328
CONECT  328  327  329  331
CONECT  329  328  330  338
CONECT  330  329
CONECT  331  328  332
CONECT  332  331  333  334
CONECT  333  332  335
CONECT  334  332  336
CONECT  335  333  337
CONECT  336  334  337
CONECT  337  335  336
CONECT  338  329  339
CONECT  339  338  342  340
CONECT  340  339  341  346
CONECT  341  340
CONECT  342  339  343
CONECT  343  342  345  344
CONECT  344  343
CONECT  345  343
CONECT  346  340  347
CONECT  347  346  350  348
CONECT  348  347  349  354
CONECT  349  348
CONECT  350  347  351
CONECT  351  350  353  352
CONECT  352  351
CONECT  353  351
CONECT  354  348  355
CONECT  355  354  356  358
CONECT  356  355  360  357
CONECT  357  356
CONECT  358  355  359
CONECT  359  358
CONECT  360  356  361
CONECT  361  360  362  364
CONECT  362  361  363  368
CONECT  363  362
CONECT  364  361  365
CONECT  365  364  366  367
CONECT  366  365
CONECT  367  365
CONECT  368  362  369
CONECT  369  368  372  370
CONECT  370  369  371  373
CONECT  371  370
CONECT  372  369
CONECT  373  370  374
CONECT  374  373  375  377
CONECT  375  374  376  379
CONECT  376  375
CONECT  377  374  378
CONECT  378  377
CONECT  379  375  380
CONECT  380  379  381  383
CONECT  381  380  384  382
CONECT  382  381
CONECT  383  380
CONECT  384  381  385
CONECT  385  384  386  388
CONECT  386  385  387  392
CONECT  387  386
CONECT  388  385  389
CONECT  389  388  391  390
CONECT  390  389
CONECT  391  389
CONECT  392  386  393
CONECT  393  392  394  396
CONECT  394  393  395  400
CONECT  395  394
CONECT  396  393  397
CONECT  397  396  398  399
CONECT  398  397
CONECT  399  397
CONECT  400  394  401
CONECT  401  400  402  404
CONECT  402  401  403  408
CONECT  403  402
CONECT  404  401  406  405
CONECT  405  404  407
CONECT  406  404
CONECT  407  405
CONECT  408  402  409
CONECT  409  408  410  412
CONECT  410  409  411  416
CONECT  411  410
CONECT  412  409  413  414
CONECT  413  412  415
CONECT  414  412
CONECT  415  413
CONECT  416  410  417
CONECT  417  416  418
CONECT  418  417  420  419
CONECT  419  418
CONECT  420  418  421
CONECT  421  420  422  424
CONECT  422  421  423  427
CONECT  423  422
CONECT  424  421  426  425
CONECT  425  424
CONECT  426  424
CONECT  427  422  428
CONECT  428  427  429  431
CONECT  429  428  430  435
CONECT  430  429
CONECT  431  428  432  433
CONECT  432  431  434
CONECT  433  431
CONECT  434  432
CONECT  435  429  436
CONECT  436  435  437  439
CONECT  437  436  438  441
CONECT  438  437
CONECT  439  436  440
CONECT  440  439
CONECT  441  437  442
CONECT  442  441  445  443
CONECT  443  442  449  444
CONECT  444  443
CONECT  445  442  446
CONECT  446  445  447
CONECT  447  446  448
CONECT  448  447
CONECT  449  443  450
CONECT  450  449  453  451
CONECT  451  450  452  457
CONECT  452  451
CONECT  453  450  454
CONECT  454  453  455  456
CONECT  455  454
CONECT  456  454
CONECT  457  451  458
CONECT  458  457  461  459
CONECT  459  458  465  460
CONECT  460  459
CONECT  461  458  462
CONECT  462  461  463  464
CONECT  463  462
CONECT  464  462
CONECT  465  459  466
CONECT  466  465  467  469
CONECT  467  466  476  468
CONECT  468  467
CONECT  469  466  470
CONECT  470  469  471  472
CONECT  471  470  473
CONECT  472  470  474
CONECT  473  471  475
CONECT  474  472  475
CONECT  475  473  474
CONECT  476  467  477
CONECT  477  476  478  480
CONECT  478  477  483  479
CONECT  479  478
CONECT  480  477  481  482
CONECT  481  480
CONECT  482  480
CONECT  483  478  484
CONECT  484  483  485  487
CONECT  485  484  486  490
CONECT  486  485
CONECT  487  484  488  489
CONECT  488  487
CONECT  489  487
CONECT  490  485  491
CONECT  491  490  494  492
CONECT  492  491  493  502
CONECT  493  492
CONECT  494  491  495
CONECT  495  494  497  496
CONECT  496  495  498
CONECT  497  495  499
CONECT  498  496  500
CONECT  499  497  500
CONECT  500  498  499  501
CONECT  501  500
CONECT  502  492  503
CONECT  503  502  504  506
CONECT  504  503  505  510
CONECT  505  504
CONECT  506  503  508  507
CONECT  507  506  509
CONECT  508  506
CONECT  509  507
CONECT  510  504  511
CONECT  511  510  512  514
CONECT  512  511  513  518
CONECT  513  512
CONECT  514  511  515  516
CONECT  515  514  517
CONECT  516  514
CONECT  517  515
CONECT  518  512  519
CONECT  519  518  522  520
CONECT  520  519  521  526
CONECT  521  520
CONECT  522  519  523
CONECT  523  522  524
CONECT  524  523  525
CONECT  525  524
CONECT  526  520  527
CONECT  527  526  530  528
CONECT  528  527  529  534
CONECT  529  528
CONECT  530  527  531
CONECT  531  530  532  533
CONECT  532  531
CONECT  533  531
CONECT  534  528  535
CONECT  535  534  536  538
CONECT  536  535  537  539
CONECT  537  536
CONECT  538  535
CONECT  539  536  540
CONECT  540  539  541  543
CONECT  541  540  542  553
CONECT  542  541
CONECT  543  540  544
CONECT  544  543  545  546
CONECT  545  544  547
CONECT  546  544  548  549
CONECT  547  545  548
CONECT  548  546  547  550
CONECT  549  546  551
CONECT  550  548  552
CONECT  551  549  552
CONECT  552  550  551
CONECT  553  541  554
CONECT  554  553  557  555
CONECT  555  554  556  558
CONECT  556  555
CONECT  557  554
CONECT  558  555  559
CONECT  559  558  562  560
CONECT  560  559  561  563
CONECT  561  560
CONECT  562  559
CONECT  563  560  564
CONECT  564  563  565
CONECT  565  564  566  567
CONECT  566  565
CONECT  567  565  568
CONECT  568  567  571  569
CONECT  569  568  575  570
CONECT  570  569
CONECT  571  568  572
CONECT  572  571  574  573
CONECT  573  572
CONECT  574  572
CONECT  575  569  576
CONECT  576  575  577  579
CONECT  577  576  583  578
CONECT  578  577
CONECT  579  576  580
CONECT  580  579  582  581
CONECT  581  580
CONECT  582  580
CONECT  583  577  584
CONECT  584  583  585  587
CONECT  585  584  588  586
CONECT  586  585
CONECT  587  584
CONECT  588  585  589
CONECT  589  588  592  590
CONECT  590  589  591  594
CONECT  591  590
CONECT  592  589  593
CONECT  593  592 1234
CONECT  594  590  595
CONECT  595  594  596  598
CONECT  596  595  602  597
CONECT  597  596
CONECT  598  595  599
CONECT  599  598  600  601
CONECT  600  599
CONECT  601  599
CONECT  602  596  603
CONECT  603  602  606  604
CONECT  604  603  610  605
CONECT  605  604
CONECT  606  603  607
CONECT  607  606  608  609
CONECT  608  607
CONECT  609  607
CONECT  610  604  611
CONECT  611  610  614  612
CONECT  612  611  613  624
CONECT  613  612
CONECT  614  611  615
CONECT  615  614  616  617
CONECT  616  615  618
CONECT  617  615  619  620
CONECT  618  616  619
CONECT  619  617  618  621
CONECT  620  617  622
CONECT  621  619  623
CONECT  622  620  623
CONECT  623  621  622
CONECT  624  612  625
CONECT  625  624  626  628
CONECT  626  625  627  632
CONECT  627  626
CONECT  628  625  629
CONECT  629  628  630  631
CONECT  630  629
CONECT  631  629
CONECT  632  626  633
CONECT  633  632  636  634
CONECT  634  633  635  638
CONECT  635  634
CONECT  636  633  637
CONECT  637  636
CONECT  638  634  639
CONECT  639  638  642  640
CONECT  640  639  641  646
CONECT  641  640
CONECT  642  639  644  643
CONECT  643  642  645
CONECT  644  642
CONECT  645  643
CONECT  646  640  647
CONECT  647  646  650  648
CONECT  648  647  649  654
CONECT  649  648
CONECT  650  647  651
CONECT  651  650  652  653
CONECT  652  651
CONECT  653  651
CONECT  654  648  655
CONECT  655  654  658  656
CONECT  656  655  666  657
CONECT  657  656
CONECT  658  655  659
CONECT  659  658  660  661
CONECT  660  659  662
CONECT  661  659  663
CONECT  662  660  664
CONECT  663  661  664
CONECT  664  662  663  665
CONECT  665  664
CONECT  666  656  667
CONECT  667  666  668  670
CONECT  668  667  673  669
CONECT  669  668
CONECT  670  667  671  672
CONECT  671  670
CONECT  672  670
CONECT  673  668  674
CONECT  674  673  677  675
CONECT  675  674  676  678
CONECT  676  675
CONECT  677  674
CONECT  678  675  679
CONECT  679  678  680  682
CONECT  680  679  681  684
CONECT  681  680
CONECT  682  679  683
CONECT  683  682
CONECT  684  680  685
CONECT  685  684  686  688
CONECT  686  685  687  692
CONECT  687  686
CONECT  688  685  689
CONECT  689  688  690  691
CONECT  690  689
CONECT  691  689
CONECT  692  686  693
CONECT  693  692  696  694
CONECT  694  693  697  695
CONECT  695  694
CONECT  696  693
CONECT  697  694  698
CONECT  698  697  699  701
CONECT  699  698  708  700
CONECT  700  699
CONECT  701  698  702
CONECT  702  701  703
CONECT  703  702  704
CONECT  704  703  705
CONECT  705  704  706  707
CONECT  706  705
CONECT  707  705
CONECT  708  699  709
CONECT  709  708  710  712
CONECT  710  709  711  715
CONECT  711  710
CONECT  712  709  713  714
CONECT  713  712
CONECT  714  712
CONECT  715  710  716
CONECT  716  715  717  719
CONECT  717  716  723  718
CONECT  718  717
CONECT  719  716  720
CONECT  720  719  721
CONECT  721  720  722
CONECT  722  721
CONECT  723  717  724
CONECT  724  723  727  725
CONECT  725  724  731  726
CONECT  726  725
CONECT  727  724  728
CONECT  728  727  729  730
CONECT  729  728
CONECT  730  728
CONECT  731  725  732
CONECT  732  731  735  733
CONECT  733  732  734  739
CONECT  734  733
CONECT  735  732  736
CONECT  736  735  738  737
CONECT  737  736
CONECT  738  736
CONECT  739  733  740
CONECT  740  739  741  743
CONECT  741  740  747  742
CONECT  742  741
CONECT  743  740  744
CONECT  744  743  745  746
CONECT  745  744
CONECT  746  744
CONECT  747  741  748
CONECT  748  747  751  749
CONECT  749  748  754  750
CONECT  750  749
CONECT  751  748  753  752
CONECT  752  751
CONECT  753  751
CONECT  754  749  755
CONECT  755  754  758  756
CONECT  756  755  757  762
CONECT  757  756
CONECT  758  755  759  760
CONECT  759  758  761
CONECT  760  758
CONECT  761  759
CONECT  762  756  763
CONECT  763  762  764  766
CONECT  764  763  768  765
CONECT  765  764
CONECT  766  763  767
CONECT  767  766
CONECT  768  764  769
CONECT  769  768  770  772
CONECT  770  769  771  779
CONECT  771  770
CONECT  772  769  773
CONECT  773  772  775  774
CONECT  774  773  776
CONECT  775  773  777
CONECT  776  774  778
CONECT  777  775  778
CONECT  778  776  777
CONECT  779  770  780
CONECT  780  779  781  783
CONECT  781  780  782  787
CONECT  782  781
CONECT  783  780  784
CONECT  784  783  786  785
CONECT  785  784
CONECT  786  784
CONECT  787  781  788
CONECT  788  787  789  791
CONECT  789  788  790  798
CONECT  790  789
CONECT  791  788  792
CONECT  792  791  793
CONECT  793  792  794
CONECT  794  793  795
CONECT  795  794  797  796
CONECT  796  795
CONECT  797  795
CONECT  798  789  799
CONECT  799  798  802  800
CONECT  800  799  801  810
CONECT  801  800
CONECT  802  799  803
CONECT  803  802  805  804
CONECT  804  803  806
CONECT  805  803  807
CONECT  806  804  808
CONECT  807  805  808
CONECT  808  806  807  809
CONECT  809  808
CONECT  810  800  811
CONECT  811  810  812  814
CONECT  812  811  813  821
CONECT  813  812
CONECT  814  811  815
CONECT  815  814  816  817
CONECT  816  815  818
CONECT  817  815  819
CONECT  818  816  820
CONECT  819  817  820
CONECT  820  818  819
CONECT  821  812  822
CONECT  822  821  825  823
CONECT  823  822  827  824
CONECT  824  823
CONECT  825  822  826
CONECT  826  825
CONECT  827  823  828
CONECT  828  827  831  829
CONECT  829  828  830  835
CONECT  830  829
CONECT  831  828  832  833
CONECT  832  831  834
CONECT  833  831
CONECT  834  832
CONECT  835  829  836
CONECT  836  835  837  839
CONECT  837  836  838  842
CONECT  838  837
CONECT  839  836  840  841
CONECT  840  839
CONECT  841  839
CONECT  842  837  843
CONECT  843  842  844  846
CONECT  844  843  845  853
CONECT  845  844
CONECT  846  843  847
CONECT  847  846  848
CONECT  848  847  849
CONECT  849  848  850
CONECT  850  849  851  852
CONECT  851  850
CONECT  852  850
CONECT  853  844  854  859
CONECT  854  853  857  855
CONECT  855  854  856  860
CONECT  856  855
CONECT  857  854  858
CONECT  858  857  859
CONECT  859  853  858
CONECT  860  855  861
CONECT  861  860  862  864
CONECT  862  861  863  868
CONECT  863  862
CONECT  864  861  865
CONECT  865  864  867  866
CONECT  866  865
CONECT  867  865
CONECT  868  862  869
CONECT  869  868  870  872
CONECT  870  869  871  875
CONECT  871  870
CONECT  872  869  873  874
CONECT  873  872
CONECT  874  872
CONECT  875  870  876
CONECT  876  875  877  879
CONECT  877  876  878  887
CONECT  878  877
CONECT  879  876  880
CONECT  880  879  882  881
CONECT  881  880  883
CONECT  882  880  884
CONECT  883  881  885
CONECT  884  882  885
CONECT  885  883  884  886
CONECT  886  885
CONECT  887  877  888
CONECT  888  887  889  891
CONECT  889  888  890  898
CONECT  890  889
CONECT  891  888  892
CONECT  892  891  893
CONECT  893  892  894
CONECT  894  893  895
CONECT  895  894  897  896
CONECT  896  895
CONECT  897  895
CONECT  898  889  899
CONECT  899  898  900  902
CONECT  900  899  901  903
CONECT  901  900
CONECT  902  899
CONECT  903  900  904
CONECT  904  903  905  907
CONECT  905  904  906  908
CONECT  906  905
CONECT  907  904
CONECT  908  905  909
CONECT  909  908  910  912
CONECT  910  909  911  919
CONECT  911  910
CONECT  912  909  913
CONECT  913  912  914
CONECT  914  913  915
CONECT  915  914  916
CONECT  916  915  917  918
CONECT  917  916
CONECT  918  916
CONECT  919  910  920
CONECT  920  919  921  923
CONECT  921  920  926  922
CONECT  922  921
CONECT  923  920  924  925
CONECT  924  923
CONECT  925  923
CONECT  926  921  927
CONECT  927  926  930  928
CONECT  928  927  933  929
CONECT  929  928
CONECT  930  927  932  931
CONECT  931  930
CONECT  932  930
CONECT  933  928  934
CONECT  934  933  935  937
CONECT  935  934  936  938
CONECT  936  935
CONECT  937  934
CONECT  938  935  939
CONECT  939  938  940  942
CONECT  940  939  949  941
CONECT  941  940
CONECT  942  939  943
CONECT  943  942  944
CONECT  944  943  945
CONECT  945  944  946
CONECT  946  945  947  948
CONECT  947  946
CONECT  948  946
CONECT  949  940  950
CONECT  950  949  951  953
CONECT  951  950  952  954
CONECT  952  951
CONECT  953  950
CONECT  954  951  955
CONECT  955  954  956
CONECT  956  955  957  958
CONECT  957  956
CONECT  958  956  959
CONECT  959  958  960  962
CONECT  960  959  961  965
CONECT  961  960
CONECT  962  959  964  963
CONECT  963  962
CONECT  964  962
CONECT  965  960  966
CONECT  966  965  967  969
CONECT  967  966  968  973
CONECT  968  967
CONECT  969  966  970
CONECT  970  969  971
CONECT  971  970  972
CONECT  972  971
CONECT  973  967  974
CONECT  974  973  977  975
CONECT  975  974  976  981
CONECT  976  975
CONECT  977  974  979  978
CONECT  978  977  980
CONECT  979  977
CONECT  980  978
CONECT  981  975  982
CONECT  982  981  983
CONECT  983  982  984  985
CONECT  984  983
CONECT  985  983  986
CONECT  986  985  989  987
CONECT  987  986  988  993
CONECT  988  987
CONECT  989  986  990
CONECT  990  989  991  992
CONECT  991  990
CONECT  992  990
CONECT  993  987  994
CONECT  994  993  997  995
CONECT  995  994  996  998
CONECT  996  995
CONECT  997  994
CONECT  998  995  999
CONECT  999  998 1002 1000
CONECT 1000  999 1001 1012
CONECT 1001 1000
CONECT 1002  999 1003
CONECT 1003 1002 1005 1004
CONECT 1004 1003 1006
CONECT 1005 1003 1008 1007
CONECT 1006 1004 1007
CONECT 1007 1005 1006 1009
CONECT 1008 1005 1010
CONECT 1009 1007 1011
CONECT 1010 1008 1011
CONECT 1011 1009 1010
CONECT 1012 1000 1013
CONECT 1013 1012 1016 1014
CONECT 1014 1013 1015 1019
CONECT 1015 1014
CONECT 1016 1013 1018 1017
CONECT 1017 1016
CONECT 1018 1016
CONECT 1019 1014 1020
CONECT 1020 1019 1021 1023
CONECT 1021 1020 1022 1027
CONECT 1022 1021
CONECT 1023 1020 1024 1025
CONECT 1024 1023 1026
CONECT 1025 1023
CONECT 1026 1024
CONECT 1027 1021 1028
CONECT 1028 1027 1031 1029
CONECT 1029 1028 1033 1030
CONECT 1030 1029
CONECT 1031 1028 1032
CONECT 1032 1031
CONECT 1033 1029 1034
CONECT 1034 1033 1037 1035
CONECT 1035 1034 1036 1044
CONECT 1036 1035
CONECT 1037 1034 1038
CONECT 1038 1037 1039 1040
CONECT 1039 1038 1041
CONECT 1040 1038 1042
CONECT 1041 1039 1043
CONECT 1042 1040 1043
CONECT 1043 1041 1042
CONECT 1044 1035 1045
CONECT 1045 1044 1046 1048
CONECT 1046 1045 1047 1051
CONECT 1047 1046
CONECT 1048 1045 1049 1050
CONECT 1049 1048
CONECT 1050 1048
CONECT 1051 1046 1052
CONECT 1052 1051 1053 1055
CONECT 1053 1052 1054 1059
CONECT 1054 1053
CONECT 1055 1052 1056
CONECT 1056 1055 1058 1057
CONECT 1057 1056
CONECT 1058 1056
CONECT 1059 1053 1060
CONECT 1060 1059 1063 1061
CONECT 1061 1060 1073 1062
CONECT 1062 1061
CONECT 1063 1060 1064
CONECT 1064 1063 1065 1066
CONECT 1065 1064 1067
CONECT 1066 1064 1068 1069
CONECT 1067 1065 1068
CONECT 1068 1066 1067 1070
CONECT 1069 1066 1071
CONECT 1070 1068 1072
CONECT 1071 1069 1072
CONECT 1072 1070 1071
CONECT 1073 1061 1074
CONECT 1074 1073 1077 1075
CONECT 1075 1074 1076 1078
CONECT 1076 1075
CONECT 1077 1074
CONECT 1078 1075 1079 1084
CONECT 1079 1078 1080 1082
CONECT 1080 1079 1085 1081
CONECT 1081 1080
CONECT 1082 1079 1083
CONECT 1083 1082 1084
CONECT 1084 1078 1083
CONECT 1085 1080 1086
CONECT 1086 1085 1087 1089
CONECT 1087 1086 1090 1088
CONECT 1088 1087
CONECT 1089 1086
CONECT 1090 1087 1091
CONECT 1091 1090 1092 1094
CONECT 1092 1091 1093 1098
CONECT 1093 1092
CONECT 1094 1091 1096 1095
CONECT 1095 1094 1097
CONECT 1096 1094
CONECT 1097 1095
CONECT 1098 1092 1099
CONECT 1099 1098 1100 1102
CONECT 1100 1099 1101 1106
CONECT 1101 1100
CONECT 1102 1099 1103
CONECT 1103 1102 1104 1105
CONECT 1104 1103
CONECT 1105 1103
CONECT 1106 1100 1107
CONECT 1107 1106 1110 1108
CONECT 1108 1107 1109 1117
CONECT 1109 1108
CONECT 1110 1107 1111
CONECT 1111 1110 1112 1113
CONECT 1112 1111 1114
CONECT 1113 1111 1115
CONECT 1114 1112 1116
CONECT 1115 1113 1116
CONECT 1116 1114 1115
CONECT 1117 1108 1118
CONECT 1118 1117 1121 1119
CONECT 1119 1118 1131 1120
CONECT 1120 1119
CONECT 1121 1118 1122
CONECT 1122 1121 1123 1124
CONECT 1123 1122 1125
CONECT 1124 1122 1126 1127
CONECT 1125 1123 1126
CONECT 1126 1124 1125 1128
CONECT 1127 1124 1129
CONECT 1128 1126 1130
CONECT 1129 1127 1130
CONECT 1130 1128 1129
CONECT 1131 1119 1132
CONECT 1132 1131 1135 1133
CONECT 1133 1132 1134 1140
CONECT 1134 1133
CONECT 1135 1132 1136
CONECT 1136 1135 1137
CONECT 1137 1136 1139 1138
CONECT 1138 1137
CONECT 1139 1137
CONECT 1140 1133 1141
CONECT 1141 1140 1142 1144
CONECT 1142 1141 1143 1152
CONECT 1143 1142
CONECT 1144 1141 1145
CONECT 1145 1144 1146 1147
CONECT 1146 1145 1148
CONECT 1147 1145 1149
CONECT 1148 1146 1150
CONECT 1149 1147 1150
CONECT 1150 1148 1149 1151
CONECT 1151 1150
CONECT 1152 1142 1153
CONECT 1153 1152 1156 1154
CONECT 1154 1153 1163 1155
CONECT 1155 1154
CONECT 1156 1153 1157
CONECT 1157 1156 1158 1159
CONECT 1158 1157 1160
CONECT 1159 1157 1161
CONECT 1160 1158 1162
CONECT 1161 1159 1162
CONECT 1162 1160 1161
CONECT 1163 1154 1164
CONECT 1164 1163 1165 1167
CONECT 1165 1164 1166 1170
CONECT 1166 1165
CONECT 1167 1164 1169 1168
CONECT 1168 1167
CONECT 1169 1167
CONECT 1170 1165 1171
CONECT 1171 1170 1172
CONECT 1172 1171 1174 1173
CONECT 1173 1172
CONECT 1174 1172 1175
CONECT 1175 1174 1176 1178
CONECT 1176 1175 1179 1177
CONECT 1177 1176
CONECT 1178 1175
CONECT 1179 1176 1180
CONECT 1180 1179 1183 1181
CONECT 1181 1180 1182 1190
CONECT 1182 1181
CONECT 1183 1180 1184
CONECT 1184 1183 1185
CONECT 1185 1184 1186
CONECT 1186 1185 1187
CONECT 1187 1186 1189 1188
CONECT 1188 1187
CONECT 1189 1187
CONECT 1190 1181 1191
CONECT 1191 1190 1192 1194
CONECT 1192 1191 1197 1193
CONECT 1193 1192
CONECT 1194 1191 1195 1196
CONECT 1195 1194
CONECT 1196 1194
CONECT 1197 1192 1198
CONECT 1198 1197 1199 1201
CONECT 1199 1198 1200 1202
CONECT 1200 1199
CONECT 1201 1198
CONECT 1202 1199 1203 1208
CONECT 1203 1202 1204 1206
CONECT 1204 1203 1209 1205
CONECT 1205 1204
CONECT 1206 1203 1207
CONECT 1207 1206 1208
CONECT 1208 1202 1207
CONECT 1209 1204 1210 1215
CONECT 1210 1209 1211 1213
CONECT 1211 1210 1216 1212
CONECT 1212 1211
CONECT 1213 1210 1214
CONECT 1214 1213 1215
CONECT 1215 1209 1214
CONECT 1216 1211 1217
CONECT 1217 1216 1218
CONECT 1218 1217 1219 1220
CONECT 1219 1218
CONECT 1220 1218 1221
CONECT 1221 1220 1222 1224
CONECT 1222 1221 1223 1229
CONECT 1223 1222
CONECT 1224 1221 1225
CONECT 1225 1224 1226
CONECT 1226 1225 1228 1227
CONECT 1227 1226
CONECT 1228 1226
CONECT 1229 1222 1230
CONECT 1230 1229 1231 1233
CONECT 1231 1230 1232 1235
CONECT 1232 1231
CONECT 1233 1230 1234
CONECT 1234  593 1233
CONECT 1235 1231 1236
CONECT 1236 1235 1237 1239
CONECT 1237 1236 1238 1246
CONECT 1238 1237
CONECT 1239 1236 1240
CONECT 1240 1239 1241 1242
CONECT 1241 1240 1243
CONECT 1242 1240 1244
CONECT 1243 1241 1245
CONECT 1244 1242 1245
CONECT 1245 1243 1244
CONECT 1246 1237 1247
CONECT 1247 1246 1248 1250
CONECT 1248 1247 1249 1254
CONECT 1249 1248
CONECT 1250 1247 1251 1252
CONECT 1251 1250 1253
CONECT 1252 1250
CONECT 1253 1251
CONECT 1254 1248 1255
CONECT 1255 1254 1256 1258
CONECT 1256 1255 1257 1263
CONECT 1257 1256
CONECT 1258 1255 1259
CONECT 1259 1258 1260
CONECT 1260 1259 1261 1262
CONECT 1261 1260
CONECT 1262 1260
CONECT 1263 1256 1264
CONECT 1264 1263 1265 1267
CONECT 1265 1264 1266 1274
CONECT 1266 1265
CONECT 1267 1264 1268
CONECT 1268 1267 1269 1270
CONECT 1269 1268 1271
CONECT 1270 1268 1272
CONECT 1271 1269 1273
CONECT 1272 1270 1273
CONECT 1273 1271 1272
CONECT 1274 1265 1275
CONECT 1275 1274 1278 1276
CONECT 1276 1275 1282 1277
CONECT 1277 1276
CONECT 1278 1275 1279
CONECT 1279 1278 1280 1281
CONECT 1280 1279
CONECT 1281 1279
CONECT 1282 1276 1283
CONECT 1283 1282 1284 1286
CONECT 1284 1283 1285 1288
CONECT 1285 1284
CONECT 1286 1283 1287
CONECT 1287 1286
CONECT 1288 1284 1289
CONECT 1289 1288 1290 1292
CONECT 1290 1289 1291 1297
CONECT 1291 1290
CONECT 1292 1289 1293
CONECT 1293 1292 1294
CONECT 1294 1293 1295 1296
CONECT 1295 1294
CONECT 1296 1294
CONECT 1297 1290 1298 1303
CONECT 1298 1297 1299 1301
CONECT 1299 1298 1300 1304
CONECT 1300 1299
CONECT 1301 1298 1302
CONECT 1302 1301 1303
CONECT 1303 1297 1302
CONECT 1304 1299 1305
CONECT 1305 1304 1306 1308
CONECT 1306 1305 1307 1311
CONECT 1307 1306
CONECT 1308 1305 1309 1310
CONECT 1309 1308
CONECT 1310 1308
CONECT 1311 1306 1312
CONECT 1312 1311 1313 1315
CONECT 1313 1312 1314 1319
CONECT 1314 1313
CONECT 1315 1312 1317 1316
CONECT 1316 1315 1318
CONECT 1317 1315
CONECT 1318 1316
CONECT 1319 1313 1320
CONECT 1320 1319 1323 1321
CONECT 1321 1320 1322 1326
CONECT 1322 1321
CONECT 1323 1320 1325 1324
CONECT 1324 1323
CONECT 1325 1323
CONECT 1326 1321 1327
CONECT 1327 1326 1330 1328
CONECT 1328 1327 1337 1329
CONECT 1329 1328
CONECT 1330 1327 1331
CONECT 1331 1330 1332 1333
CONECT 1332 1331 1334
CONECT 1333 1331 1335
CONECT 1334 1332 1336
CONECT 1335 1333 1336
CONECT 1336 1334 1335
CONECT 1337 1328 1338
CONECT 1338 1337 1339
CONECT 1339 1338 1340 1341
CONECT 1340 1339
CONECT 1341 1339 1342
CONECT 1342 1341 1345 1343
CONECT 1343 1342 1344 1348
CONECT 1344 1343
CONECT 1345 1342 1347 1346
CONECT 1346 1345
CONECT 1347 1345
CONECT 1348 1343 1349
CONECT 1349 1348 1350 1352
CONECT 1350 1349 1351 1353
CONECT 1351 1350
CONECT 1352 1349
CONECT 1353 1350 1354
CONECT 1354 1353 1355 1357
CONECT 1355 1354 1356 1361
CONECT 1356 1355
CONECT 1357 1354 1359 1358
CONECT 1358 1357 1360
CONECT 1359 1357
CONECT 1360 1358
CONECT 1361 1355 1362
CONECT 1362 1361 1363 1365
CONECT 1363 1362 1364 1366
CONECT 1364 1363
CONECT 1365 1362
CONECT 1366 1363 1367
CONECT 1367 1366 1370 1368
CONECT 1368 1367 1369 1371
CONECT 1369 1368
CONECT 1370 1367
CONECT 1371 1368 1372
CONECT 1372 1371 1375 1373
CONECT 1373 1372 1374 1382
CONECT 1374 1373
CONECT 1375 1372 1376
CONECT 1376 1375 1377 1378
CONECT 1377 1376 1379
CONECT 1378 1376 1380
CONECT 1379 1377 1381
CONECT 1380 1378 1381
CONECT 1381 1379 1380
CONECT 1382 1373 1383
CONECT 1383 1382 1386 1384
CONECT 1384 1383 1385 1394
CONECT 1385 1384
CONECT 1386 1383 1387
CONECT 1387 1386 1388 1389
CONECT 1388 1387 1390
CONECT 1389 1387 1391
CONECT 1390 1388 1392
CONECT 1391 1389 1392
CONECT 1392 1390 1391 1393
CONECT 1393 1392
CONECT 1394 1384 1395
CONECT 1395 1394 1396 1398
CONECT 1396 1395 1402 1397
CONECT 1397 1396
CONECT 1398 1395 1399
CONECT 1399 1398 1400
CONECT 1400 1399 1401
CONECT 1401 1400
CONECT 1402 1396 1403 1408
CONECT 1403 1402 1406 1404
CONECT 1404 1403 1405 1409
CONECT 1405 1404
CONECT 1406 1403 1407
CONECT 1407 1406 1408
CONECT 1408 1402 1407
CONECT 1409 1404 1410
CONECT 1410 1409 1411 1413
CONECT 1411 1410 1412 1416
CONECT 1412 1411
CONECT 1413 1410 1415 1414
CONECT 1414 1413
CONECT 1415 1413
CONECT 1416 1411 1417
CONECT 1417 1416 1418 1420
CONECT 1418 1417 1419 1423
CONECT 1419 1418
CONECT 1420 1417 1421 1422
CONECT 1421 1420
CONECT 1422 1420
CONECT 1423 1418 1424
CONECT 1424 1423 1425 1427
CONECT 1425 1424 1431 1426
CONECT 1426 1425
CONECT 1427 1424 1429 1428
CONECT 1428 1427 1430
CONECT 1429 1427
CONECT 1430 1428
CONECT 1431 1425 1432
CONECT 1432 1431 1433 1435
CONECT 1433 1432 1434 1439
CONECT 1434 1433
CONECT 1435 1432 1436
CONECT 1436 1435 1437
CONECT 1437 1436 1438
CONECT 1438 1437
CONECT 1439 1433 1440
CONECT 1440 1439 1441 1443
CONECT 1441 1440 1442 1446
CONECT 1442 1441
CONECT 1443 1440 1444 1445
CONECT 1444 1443
CONECT 1445 1443
CONECT 1446 1441 1447
CONECT 1447 1446 1448 1450
CONECT 1448 1447 1449 1454
CONECT 1449 1448
CONECT 1450 1447 1451 1452
CONECT 1451 1450 1453
CONECT 1452 1450
CONECT 1453 1451
CONECT 1454 1448 1455
CONECT 1455 1454 1456 1458
CONECT 1456 1455 1462 1457
CONECT 1457 1456
CONECT 1458 1455 1459
CONECT 1459 1458 1460 1461
CONECT 1460 1459
CONECT 1461 1459
CONECT 1462 1456 1463
CONECT 1463 1462 1466 1464
CONECT 1464 1463 1465 1474
CONECT 1465 1464
CONECT 1466 1463 1467
CONECT 1467 1466 1468 1469
CONECT 1468 1467 1470
CONECT 1469 1467 1471
CONECT 1470 1468 1472
CONECT 1471 1469 1472
CONECT 1472 1470 1471 1473
CONECT 1473 1472
CONECT 1474 1464 1475
CONECT 1475 1474 1476 1478
CONECT 1476 1475 1488 1477
CONECT 1477 1476
CONECT 1478 1475 1479
CONECT 1479 1478 1480 1481
CONECT 1480 1479 1482
CONECT 1481 1479 1484 1483
CONECT 1482 1480 1483
CONECT 1483 1481 1482 1485
CONECT 1484 1481 1486
CONECT 1485 1483 1487
CONECT 1486 1484 1487
CONECT 1487 1485 1486
CONECT 1488 1476 1489
CONECT 1489 1488 1490 1492
CONECT 1490 1489 1499 1491
CONECT 1491 1490
CONECT 1492 1489 1493
CONECT 1493 1492 1494
CONECT 1494 1493 1495
CONECT 1495 1494 1496
CONECT 1496 1495 1497 1498
CONECT 1497 1496
CONECT 1498 1496
CONECT 1499 1490 1500
CONECT 1500 1499 1503 1501
CONECT 1501 1500 1502 1507
CONECT 1502 1501
CONECT 1503 1500 1504 1505
CONECT 1504 1503 1506
CONECT 1505 1503
CONECT 1506 1504
CONECT 1507 1501 1508
CONECT 1508 1507 1509 1511
CONECT 1509 1508 1510 1519
CONECT 1510 1509
CONECT 1511 1508 1512
CONECT 1512 1511 1514 1513
CONECT 1513 1512 1515
CONECT 1514 1512 1516
CONECT 1515 1513 1517
CONECT 1516 1514 1517
CONECT 1517 1515 1516 1518
CONECT 1518 1517
CONECT 1519 1509 1520
CONECT 1520 1519 1521 1523
CONECT 1521 1520 1528 1522
CONECT 1522 1521
CONECT 1523 1520 1524
CONECT 1524 1523 1525
CONECT 1525 1524 1526
CONECT 1526 1525 1527
CONECT 1527 1526
CONECT 1528 1521 1529
CONECT 1529 1528 1530 1532
CONECT 1530 1529 1537 1531
CONECT 1531 1530
CONECT 1532 1529 1533
CONECT 1533 1532 1534
CONECT 1534 1533 1535 1536
CONECT 1535 1534
CONECT 1536 1534
CONECT 1537 1530 1538
CONECT 1538 1537 1539 1541
CONECT 1539 1538 1540 1544
CONECT 1540 1539
CONECT 1541 1538 1542 1543
CONECT 1542 1541
CONECT 1543 1541
CONECT 1544 1539 1545
CONECT 1545 1544 1548 1546
CONECT 1546 1545 1547 1549
CONECT 1547 1546
CONECT 1548 1545
CONECT 1549 1546 1550
CONECT 1550 1549 1551 1553
CONECT 1551 1550 1552 1558
CONECT 1552 1551
CONECT 1553 1550 1554
CONECT 1554 1553 1555
CONECT 1555 1554 1556
CONECT 1556 1555 1557
CONECT 1557 1556
CONECT 1558 1551 1559
CONECT 1559 1558 1560 1562
CONECT 1560 1559 1561 1566
CONECT 1561 1560
CONECT 1562 1559 1563
CONECT 1563 1562 1564
CONECT 1564 1563 1565
CONECT 1565 1564
CONECT 1566 1560 1567
CONECT 1567 1566 1568 1570
CONECT 1568 1567 1569 1574
CONECT 1569 1568
CONECT 1570 1567 1571
CONECT 1571 1570 1572 1573
CONECT 1572 1571
CONECT 1573 1571
CONECT 1574 1568 1575
CONECT 1575 1574 1576 1578
CONECT 1576 1575 1577 1582
CONECT 1577 1576
CONECT 1578 1575 1579 1580
CONECT 1579 1578 1581
CONECT 1580 1578
CONECT 1581 1579
CONECT 1582 1576 1583
CONECT 1583 1582 1584 1586
CONECT 1584 1583 1585 1593
CONECT 1585 1584
CONECT 1586 1583 1587
CONECT 1587 1586 1589 1588
CONECT 1588 1587 1590
CONECT 1589 1587 1591
CONECT 1590 1588 1592
CONECT 1591 1589 1592
CONECT 1592 1590 1591
CONECT 1593 1584 1594
CONECT 1594 1593 1595 1597
CONECT 1595 1594 1596 1602
CONECT 1596 1595
CONECT 1597 1594 1598
CONECT 1598 1597 1599
CONECT 1599 1598 1600 1601
CONECT 1600 1599
CONECT 1601 1599
CONECT 1602 1595 1603
CONECT 1603 1602 1604 1606
CONECT 1604 1603 1605 1610
CONECT 1605 1604
CONECT 1606 1603 1607
CONECT 1607 1606 1608
CONECT 1608 1607 1609
CONECT 1609 1608
CONECT 1610 1604 1611
CONECT 1611 1610 1612 1614
CONECT 1612 1611 1613 1618
CONECT 1613 1612
CONECT 1614 1611 1615
CONECT 1615 1614 1617 1616
CONECT 1616 1615
CONECT 1617 1615
CONECT 1618 1612 1619
CONECT 1619 1618 1620 1622
CONECT 1620 1619 1621 1629
CONECT 1621 1620
CONECT 1622 1619 1623
CONECT 1623 1622 1624
CONECT 1624 1623 1625
CONECT 1625 1624 1626
CONECT 1626 1625 1628 1627
CONECT 1627 1626
CONECT 1628 1626
CONECT 1629 1620 1630
CONECT 1630 1629 1631 1633
CONECT 1631 1630 1632 1637
CONECT 1632 1631
CONECT 1633 1630 1635 1634
CONECT 1634 1633 1636
CONECT 1635 1633
CONECT 1636 1634
CONECT 1637 1631 1638
CONECT 1638 1637 1639 1641
CONECT 1639 1638 1640 1645
CONECT 1640 1639
CONECT 1641 1638 1642
CONECT 1642 1641 1643 1644
CONECT 1643 1642
CONECT 1644 1642
CONECT 1645 1639 1646
CONECT 1646 1645 1647 1649
CONECT 1647 1646 1648 1654
CONECT 1648 1647
CONECT 1649 1646 1650
CONECT 1650 1649 1651
CONECT 1651 1650 1652 1653
CONECT 1652 1651
CONECT 1653 1651
CONECT 1654 1647 1655
CONECT 1655 1654 1656
CONECT 1656 1655 1657 1658
CONECT 1657 1656
CONECT 1658 1656 1659
CONECT 1659 1658 1660
CONECT 1660 1659 1661 1662
CONECT 1661 1660
CONECT 1662 1660 1663
CONECT 1663 1662 1664
CONECT 1664 1663 1665 1666
CONECT 1665 1664
CONECT 1666 1664 1667
CONECT 1667 1666 1668 1670
CONECT 1668 1667 1669 1672
CONECT 1669 1668
CONECT 1670 1667 1671
CONECT 1671 1670
CONECT 1672 1668 1673
CONECT 1673 1672 1674
CONECT 1674 1673 1676 1675
CONECT 1675 1674
CONECT 1676 1674 1677
CONECT 1677 1676 1678
CONECT 1678 1677 1679 1680
CONECT 1679 1678
CONECT 1680 1678 1681
CONECT 1681 1680 1684 1682
CONECT 1682 1681 1688 1683
CONECT 1683 1682
CONECT 1684 1681 1685
CONECT 1685 1684 1686 1687
CONECT 1686 1685
CONECT 1687 1685
CONECT 1688 1682 1689
CONECT 1689 1688 1690 1692
CONECT 1690 1689 1691 1697
CONECT 1691 1690
CONECT 1692 1689 1693
CONECT 1693 1692 1694
CONECT 1694 1693 1695 1696
CONECT 1695 1694
CONECT 1696 1694
CONECT 1697 1690 1698
CONECT 1698 1697 1701 1699
CONECT 1699 1698 1700 1702
CONECT 1700 1699
CONECT 1701 1698
CONECT 1702 1699 1703
CONECT 1703 1702 1704 1706
CONECT 1704 1703 1711 1705
CONECT 1705 1704
CONECT 1706 1703 1707
CONECT 1707 1706 1708
CONECT 1708 1707 1709 1710
CONECT 1709 1708
CONECT 1710 1708
CONECT 1711 1704 1712
CONECT 1712 1711 1713 1715
CONECT 1713 1712 1714 1720
CONECT 1714 1713
CONECT 1715 1712 1716
CONECT 1716 1715 1717
CONECT 1717 1716 1718
CONECT 1718 1717 1719
CONECT 1719 1718
CONECT 1720 1713 1721
CONECT 1721 1720 1722 1724
CONECT 1722 1721 1723 1728
CONECT 1723 1722
CONECT 1724 1721 1725
CONECT 1725 1724 1726 1727
CONECT 1726 1725
CONECT 1727 1725
CONECT 1728 1722 1729
CONECT 1729 1728 1732 1730
CONECT 1730 1729 1731 1739
CONECT 1731 1730
CONECT 1732 1729 1733
CONECT 1733 1732 1734 1735
CONECT 1734 1733 1736
CONECT 1735 1733 1737
CONECT 1736 1734 1738
CONECT 1737 1735 1738
CONECT 1738 1736 1737
CONECT 1739 1730 1740
CONECT 1740 1739 1741 1743
CONECT 1741 1740 1747 1742
CONECT 1742 1741
CONECT 1743 1740 1744
CONECT 1744 1743 1745 1746
CONECT 1745 1744
CONECT 1746 1744
CONECT 1747 1741 1748
CONECT 1748 1747 1749 1751
CONECT 1749 1748 1750 1756
CONECT 1750 1749
CONECT 1751 1748 1752
CONECT 1752 1751 1753
CONECT 1753 1752 1754 1755
CONECT 1754 1753
CONECT 1755 1753
CONECT 1756 1749 1757
CONECT 1757 1756 1760 1758
CONECT 1758 1757 1759 1764
CONECT 1759 1758
CONECT 1760 1757 1761
CONECT 1761 1760 1763 1762
CONECT 1762 1761
CONECT 1763 1761
CONECT 1764 1758 1765
CONECT 1765 1764 1768 1766
CONECT 1766 1765 1767 1771
CONECT 1767 1766
CONECT 1768 1765 1769 1770
CONECT 1769 1768
CONECT 1770 1768
CONECT 1771 1766 1772
CONECT 1772 1771 1773 1775
CONECT 1773 1772 1774 1779
CONECT 1774 1773
CONECT 1775 1772 1776
CONECT 1776 1775 1777 1778
CONECT 1777 1776
CONECT 1778 1776
CONECT 1779 1773 1780
CONECT 1780 1779 1781 1783
CONECT 1781 1780 1784 1782
CONECT 1782 1781
CONECT 1783 1780
CONECT 1784 1781 1785
CONECT 1785 1784 1788 1786
CONECT 1786 1785 1789 1787
CONECT 1787 1786
CONECT 1788 1785
CONECT 1789 1786 1790
CONECT 1790 1789 1793 1791
CONECT 1791 1790 1792 1796
CONECT 1792 1791
CONECT 1793 1790 1794 1795
CONECT 1794 1793
CONECT 1795 1793
CONECT 1796 1791 1797
CONECT 1797 1796 1798 1800
CONECT 1798 1797 1807 1799
CONECT 1799 1798
CONECT 1800 1797 1801
CONECT 1801 1800 1802
CONECT 1802 1801 1803
CONECT 1803 1802 1804
CONECT 1804 1803 1806 1805
CONECT 1805 1804
CONECT 1806 1804
CONECT 1807 1798 1808
CONECT 1808 1807 1809
CONECT 1809 1808 1810 1811
CONECT 1810 1809
CONECT 1811 1809 1812
CONECT 1812 1811 1813 1815
CONECT 1813 1812 1814 1819
CONECT 1814 1813
CONECT 1815 1812 1816 1817
CONECT 1816 1815 1818
CONECT 1817 1815
CONECT 1818 1816
CONECT 1819 1813 1820
CONECT 1820 1819 1821 1823
CONECT 1821 1820 1822 1827
CONECT 1822 1821
CONECT 1823 1820 1824
CONECT 1824 1823 1825 1826
CONECT 1825 1824
CONECT 1826 1824
CONECT 1827 1821 1828
CONECT 1828 1827 1831 1829
CONECT 1829 1828 1838 1830
CONECT 1830 1829
CONECT 1831 1828 1832
CONECT 1832 1831 1833
CONECT 1833 1832 1834
CONECT 1834 1833 1835
CONECT 1835 1834 1836 1837
CONECT 1836 1835
CONECT 1837 1835
CONECT 1838 1829 1839
CONECT 1839 1838 1840 1842
CONECT 1840 1839 1841 1846
CONECT 1841 1840
CONECT 1842 1839 1843
CONECT 1843 1842 1845 1844
CONECT 1844 1843
CONECT 1845 1843
CONECT 1846 1840 1847
CONECT 1847 1846 1848 1850
CONECT 1848 1847 1851 1849
CONECT 1849 1848
CONECT 1850 1847
CONECT 1851 1848 1852
CONECT 1852 1851 1853 1855
CONECT 1853 1852 1854 1860
CONECT 1854 1853
CONECT 1855 1852 1856
CONECT 1856 1855 1857
CONECT 1857 1856 1858
CONECT 1858 1857 1859
CONECT 1859 1858
CONECT 1860 1853 1861
CONECT 1861 1860 1864 1862
CONECT 1862 1861 1863 1868
CONECT 1863 1862
CONECT 1864 1861 1865
CONECT 1865 1864 1866 1867
CONECT 1866 1865
CONECT 1867 1865
CONECT 1868 1862 1869
CONECT 1869 1868 1870 1872
CONECT 1870 1869 1877 1871
CONECT 1871 1870
CONECT 1872 1869 1873
CONECT 1873 1872 1874
CONECT 1874 1873 1875
CONECT 1875 1874 1876
CONECT 1876 1875
CONECT 1877 1870 1883 1878
CONECT 1878 1877 1879 1881
CONECT 1879 1878 1880 1884
CONECT 1880 1879
CONECT 1881 1878 1882
CONECT 1882 1881 1883
CONECT 1883 1877 1882
CONECT 1884 1879 1885
CONECT 1885 1884 1888 1886
CONECT 1886 1885 1887 1891
CONECT 1887 1886
CONECT 1888 1885 1890 1889
CONECT 1889 1888
CONECT 1890 1888
CONECT 1891 1886 1892
CONECT 1892 1891 1893 1895
CONECT 1893 1892 1894 1903
CONECT 1894 1893
CONECT 1895 1892 1896
CONECT 1896 1895 1897 1898
CONECT 1897 1896 1899
CONECT 1898 1896 1900
CONECT 1899 1897 1901
CONECT 1900 1898 1901
CONECT 1901 1899 1900 1902
CONECT 1902 1901
CONECT 1903 1893 1904
CONECT 1904 1903 1905 1907
CONECT 1905 1904 1906 1911
CONECT 1906 1905
CONECT 1907 1904 1908
CONECT 1908 1907 1910 1909
CONECT 1909 1908
CONECT 1910 1908
CONECT 1911 1905 1912
CONECT 1912 1911 1913 1915
CONECT 1913 1912 1917 1914
CONECT 1914 1913
CONECT 1915 1912 1916
CONECT 1916 1915
CONECT 1917 1913 1918
CONECT 1918 1917 1921 1919
CONECT 1919 1918 1920 1925
CONECT 1920 1919
CONECT 1921 1918 1922
CONECT 1922 1921 1923 1924
CONECT 1923 1922
CONECT 1924 1922
CONECT 1925 1919 1926
CONECT 1926 1925 1929 1927
CONECT 1927 1926 1933 1928
CONECT 1928 1927
CONECT 1929 1926 1930
CONECT 1930 1929 1931 1932
CONECT 1931 1930
CONECT 1932 1930
CONECT 1933 1927 1934
CONECT 1934 1933 1935 1937
CONECT 1935 1934 1936 1938
CONECT 1936 1935
CONECT 1937 1934
CONECT 1938 1935 1939
CONECT 1939 1938 1942 1940
CONECT 1940 1939 1945 1941
CONECT 1941 1940
CONECT 1942 1939 1943 1944
CONECT 1943 1942
CONECT 1944 1942
CONECT 1945 1940 1946
CONECT 1946 1945 1947 1949
CONECT 1947 1946 1948 1956
CONECT 1948 1947
CONECT 1949 1946 1950
CONECT 1950 1949 1951
CONECT 1951 1950 1952
CONECT 1952 1951 1953
CONECT 1953 1952 1955 1954
CONECT 1954 1953
CONECT 1955 1953
CONECT 1956 1947 1957
CONECT 1957 1956 1958 1960
CONECT 1958 1957 1959 1967
CONECT 1959 1958
CONECT 1960 1957 1961
CONECT 1961 1960 1962
CONECT 1962 1961 1963
CONECT 1963 1962 1964
CONECT 1964 1963 1965 1966
CONECT 1965 1964
CONECT 1966 1964
CONECT 1967 1958 1968
CONECT 1968 1967 1969 1971
CONECT 1969 1968 1972 1970
CONECT 1970 1969
CONECT 1971 1968
CONECT 1972 1969 1973
CONECT 1973 1972 1976 1974
CONECT 1974 1973 1975 1977
CONECT 1975 1974
CONECT 1976 1973
CONECT 1977 1974 1978
CONECT 1978 1977 1979 1981
CONECT 1979 1978 1985 1980
CONECT 1980 1979
CONECT 1981 1978 1982
CONECT 1982 1981 1983 1984
CONECT 1983 1982
CONECT 1984 1982
CONECT 1985 1979 1986
CONECT 1986 1985 1987 1989
CONECT 1987 1986 1988 1993
CONECT 1988 1987
CONECT 1989 1986 1991 1990
CONECT 1990 1989 1992
CONECT 1991 1989
CONECT 1992 1990
CONECT 1993 1987 1994
CONECT 1994 1993 1997 1995
CONECT 1995 1994 1996 2001
CONECT 1996 1995
CONECT 1997 1994 1998
CONECT 1998 1997 1999 2000
CONECT 1999 1998
CONECT 2000 1998
CONECT 2001 1995 2002
CONECT 2002 2001 2003 2005
CONECT 2003 2002 2004 2009
CONECT 2004 2003
CONECT 2005 2002 2006
CONECT 2006 2005 2007
CONECT 2007 2006 2008
CONECT 2008 2007
CONECT 2009 2003 2010
CONECT 2010 2009 2013 2011
CONECT 2011 2010 2012 2016
CONECT 2012 2011
CONECT 2013 2010 2014 2015
CONECT 2014 2013
CONECT 2015 2013
CONECT 2016 2011 2017
CONECT 2017 2016 2018 2020
CONECT 2018 2017 2027 2019
CONECT 2019 2018
CONECT 2020 2017 2021
CONECT 2021 2020 2022 2023
CONECT 2022 2021 2024
CONECT 2023 2021 2025
CONECT 2024 2022 2026
CONECT 2025 2023 2026
CONECT 2026 2024 2025
CONECT 2027 2018 2028
CONECT 2028 2027 2031 2029
CONECT 2029 2028 2030 2036
CONECT 2030 2029
CONECT 2031 2028 2032
CONECT 2032 2031 2033
CONECT 2033 2032 2035 2034
CONECT 2034 2033
CONECT 2035 2033
CONECT 2036 2029 2037
CONECT 2037 2036 2040 2038
CONECT 2038 2037 2039 2044
CONECT 2039 2038
CONECT 2040 2037 2041
CONECT 2041 2040 2042
CONECT 2042 2041 2043
CONECT 2043 2042
CONECT 2044 2038 2045
CONECT 2045 2044 2046
CONECT 2046 2045 2047 2048
CONECT 2047 2046
CONECT 2048 2046 2049
CONECT 2049 2048 2050 2052
CONECT 2050 2049 2051 2057
CONECT 2051 2050
CONECT 2052 2049 2053
CONECT 2053 2052 2054
CONECT 2054 2053 2056 2055
CONECT 2055 2054
CONECT 2056 2054
CONECT 2057 2050 2058
CONECT 2058 2057 2061 2059
CONECT 2059 2058 2064 2060
CONECT 2060 2059
CONECT 2061 2058 2063 2062
CONECT 2062 2061
CONECT 2063 2061
CONECT 2064 2059 2065
CONECT 2065 2064 2066
CONECT 2066 2065 2067 2068
CONECT 2067 2066
CONECT 2068 2066 2069
CONECT 2069 2068 2070 2072
CONECT 2070 2069 2075 2071
CONECT 2071 2070
CONECT 2072 2069 2074 2073
CONECT 2073 2072
CONECT 2074 2072
CONECT 2075 2070 2076
CONECT 2076 2075 2077 2079
CONECT 2077 2076 2080 2078
CONECT 2078 2077
CONECT 2079 2076
CONECT 2080 2077 2081
CONECT 2081 2080 2082
CONECT 2082 2081 2083 2084
CONECT 2083 2082
CONECT 2084 2082 2085
CONECT 2085 2084 2088 2086
CONECT 2086 2085 2095 2087
CONECT 2087 2086
CONECT 2088 2085 2089
CONECT 2089 2088 2091 2090
CONECT 2090 2089 2092
CONECT 2091 2089 2093
CONECT 2092 2090 2094
CONECT 2093 2091 2094
CONECT 2094 2092 2093
CONECT 2095 2086 2096
CONECT 2096 2095 2097 2099
CONECT 2097 2096 2098 2102
CONECT 2098 2097
CONECT 2099 2096 2100 2101
CONECT 2100 2099
CONECT 2101 2099
CONECT 2102 2097 2103
CONECT 2103 2102 2106 2104
CONECT 2104 2103 2110 2105
CONECT 2105 2104
CONECT 2106 2103 2107
CONECT 2107 2106 2108 2109
CONECT 2108 2107
CONECT 2109 2107
CONECT 2110 2104 2111
CONECT 2111 2110 2114 2112
CONECT 2112 2111 2116 2113
CONECT 2113 2112
CONECT 2114 2111 2115
CONECT 2115 2114
CONECT 2116 2112 2117
CONECT 2117 2116 2120 2118
CONECT 2118 2117 2119 2124
CONECT 2119 2118
CONECT 2120 2117 2121
CONECT 2121 2120 2122 2123
CONECT 2122 2121
CONECT 2123 2121
CONECT 2124 2118 2125
CONECT 2125 2124 2126 2128
CONECT 2126 2125 2135 2127
CONECT 2127 2126
CONECT 2128 2125 2129
CONECT 2129 2128 2130
CONECT 2130 2129 2131
CONECT 2131 2130 2132
CONECT 2132 2131 2133 2134
CONECT 2133 2132
CONECT 2134 2132
CONECT 2135 2126 2136
CONECT 2136 2135 2139 2137
CONECT 2137 2136 2143 2138
CONECT 2138 2137
CONECT 2139 2136 2140
CONECT 2140 2139 2141
CONECT 2141 2140 2142
CONECT 2142 2141
CONECT 2143 2137 2144
CONECT 2144 2143 2145 2147
CONECT 2145 2144 2151 2146
CONECT 2146 2145
CONECT 2147 2144 2148
CONECT 2148 2147 2150 2149
CONECT 2149 2148
CONECT 2150 2148
CONECT 2151 2145 2152
CONECT 2152 2151 2153 2155
CONECT 2153 2152 2154 2160
CONECT 2154 2153
CONECT 2155 2152 2156
CONECT 2156 2155 2157
CONECT 2157 2156 2159 2158
CONECT 2158 2157
CONECT 2159 2157
CONECT 2160 2153 2161
CONECT 2161 2160 2164 2162
CONECT 2162 2161 2169 2163
CONECT 2163 2162
CONECT 2164 2161 2165
CONECT 2165 2164 2166
CONECT 2166 2165 2168 2167
CONECT 2167 2166
CONECT 2168 2166
CONECT 2169 2162 2170
CONECT 2170 2169 2171 2173
CONECT 2171 2170 2178 2172
CONECT 2172 2171
CONECT 2173 2170 2174
CONECT 2174 2173 2175
CONECT 2175 2174 2176
CONECT 2176 2175 2177
CONECT 2177 2176
CONECT 2178 2171 2179
CONECT 2179 2178 2180 2182
CONECT 2180 2179 2189 2181
CONECT 2181 2180
CONECT 2182 2179 2183
CONECT 2183 2182 2184
CONECT 2184 2183 2185
CONECT 2185 2184 2186
CONECT 2186 2185 2187 2188
CONECT 2187 2186
CONECT 2188 2186
CONECT 2189 2180 2190
CONECT 2190 2189 2191 2193
CONECT 2191 2190 2192 2203
CONECT 2192 2191
CONECT 2193 2190 2194
CONECT 2194 2193 2195 2196
CONECT 2195 2194 2197
CONECT 2196 2194 2198 2199
CONECT 2197 2195 2198
CONECT 2198 2196 2197 2200
CONECT 2199 2196 2201
CONECT 2200 2198 2202
CONECT 2201 2199 2202
CONECT 2202 2200 2201
CONECT 2203 2191 2204
CONECT 2204 2203 2205 2207
CONECT 2205 2204 2206 2211
CONECT 2206 2205
CONECT 2207 2204 2208
CONECT 2208 2207 2209 2210
CONECT 2209 2208
CONECT 2210 2208
CONECT 2211 2205 2212
CONECT 2212 2211 2213 2215
CONECT 2213 2212 2214 2220
CONECT 2214 2213
CONECT 2215 2212 2216
CONECT 2216 2215 2217
CONECT 2217 2216 2219 2218
CONECT 2218 2217
CONECT 2219 2217
CONECT 2220 2213 2221
CONECT 2221 2220 2222 2224
CONECT 2222 2221 2223 2225
CONECT 2223 2222
CONECT 2224 2221
CONECT 2225 2222 2226
CONECT 2226 2225 2227 2229
CONECT 2227 2226 2230 2228
CONECT 2228 2227
CONECT 2229 2226
CONECT 2230 2227 2231
CONECT 2231 2230 2232 2234
CONECT 2232 2231 2233 2237
CONECT 2233 2232
CONECT 2234 2231 2235 2236
CONECT 2235 2234
CONECT 2236 2234
CONECT 2237 2232 2238
CONECT 2238 2237 2239 2241
CONECT 2239 2238 2240 2245
CONECT 2240 2239
CONECT 2241 2238 2242
CONECT 2242 2241 2243 2244
CONECT 2243 2242
CONECT 2244 2242
CONECT 2245 2239 2246
CONECT 2246 2245 2247 2249
CONECT 2247 2246 2253 2248
CONECT 2248 2247
CONECT 2249 2246 2250
CONECT 2250 2249 2252 2251
CONECT 2251 2250
CONECT 2252 2250
CONECT 2253 2247 2254
CONECT 2254 2253 2255 2257
CONECT 2255 2254 2256 2258
CONECT 2256 2255
CONECT 2257 2254
CONECT 2258 2255 2259
CONECT 2259 2258 2262 2260
CONECT 2260 2259 2261 2267
CONECT 2261 2260
CONECT 2262 2259 2263
CONECT 2263 2262 2264
CONECT 2264 2263 2265
CONECT 2265 2264 2266
CONECT 2266 2265
CONECT 2267 2260 2268
CONECT 2268 2267 2269 2271
CONECT 2269 2268 2270 2273
CONECT 2270 2269
CONECT 2271 2268 2272
CONECT 2272 2271
CONECT 2273 2269 2274
CONECT 2274 2273 2275 2277
CONECT 2275 2274 2276 2284
CONECT 2276 2275
CONECT 2277 2274 2278
CONECT 2278 2277 2279
CONECT 2279 2278 2280
CONECT 2280 2279 2281
CONECT 2281 2280 2282 2283
CONECT 2282 2281
CONECT 2283 2281
CONECT 2284 2275 2285
CONECT 2285 2284 2286 2288
CONECT 2286 2285 2287 2298
CONECT 2287 2286
CONECT 2288 2285 2289
CONECT 2289 2288 2291 2290
CONECT 2290 2289 2292
CONECT 2291 2289 2294 2293
CONECT 2292 2290 2293
CONECT 2293 2291 2292 2295
CONECT 2294 2291 2296
CONECT 2295 2293 2297
CONECT 2296 2294 2297
CONECT 2297 2295 2296
CONECT 2298 2286 2299
CONECT 2299 2298 2300 2302
CONECT 2300 2299 2301 2310
CONECT 2301 2300
CONECT 2302 2299 2303
CONECT 2303 2302 2305 2304
CONECT 2304 2303 2306
CONECT 2305 2303 2307
CONECT 2306 2304 2308
CONECT 2307 2305 2308
CONECT 2308 2306 2307 2309
CONECT 2309 2308
CONECT 2310 2300 2311
CONECT 2311 2310 2314 2312
CONECT 2312 2311 2313 2318
CONECT 2313 2312
CONECT 2314 2311 2315
CONECT 2315 2314 2316 2317
CONECT 2316 2315
CONECT 2317 2315
CONECT 2318 2312 2319
CONECT 2319 2318 2322 2320
CONECT 2320 2319 2321 2327
CONECT 2321 2320
CONECT 2322 2319 2323
CONECT 2323 2322 2324
CONECT 2324 2323 2326 2325
CONECT 2325 2324
CONECT 2326 2324
CONECT 2327 2320 2328
CONECT 2328 2327 2329 2331
CONECT 2329 2328 2330 2334
CONECT 2330 2329
CONECT 2331 2328 2333 2332
CONECT 2332 2331
CONECT 2333 2331
CONECT 2334 2329 2335 2340
CONECT 2335 2334 2338 2336
CONECT 2336 2335 2341 2337
CONECT 2337 2336
CONECT 2338 2335 2339
CONECT 2339 2338 2340
CONECT 2340 2334 2339
CONECT 2341 2336 2342
CONECT 2342 2341 2345 2343
CONECT 2343 2342 2349 2344
CONECT 2344 2343
CONECT 2345 2342 2346
CONECT 2346 2345 2347 2348
CONECT 2347 2346
CONECT 2348 2346
CONECT 2349 2343 2350
CONECT 2350 2349 2353 2351
CONECT 2351 2350 2352 2360
CONECT 2352 2351
CONECT 2353 2350 2354
CONECT 2354 2353 2355
CONECT 2355 2354 2356
CONECT 2356 2355 2357
CONECT 2357 2356 2358 2359
CONECT 2358 2357
CONECT 2359 2357
CONECT 2360 2351 2361
CONECT 2361 2360 2364 2362
CONECT 2362 2361 2365 2363
CONECT 2363 2362
CONECT 2364 2361
CONECT 2365 2362 2366
CONECT 2366 2365 2369 2367
CONECT 2367 2366 2368 2370
CONECT 2368 2367
CONECT 2369 2366
CONECT 2370 2367 2371
CONECT 2371 2370 2372 2374
CONECT 2372 2371 2373 2381
CONECT 2373 2372
CONECT 2374 2371 2375
CONECT 2375 2374 2376
CONECT 2376 2375 2377
CONECT 2377 2376 2378
CONECT 2378 2377 2379 2380
CONECT 2379 2378
CONECT 2380 2378
CONECT 2381 2372 2382
CONECT 2382 2381 2383 2385
CONECT 2383 2382 2388 2384
CONECT 2384 2383
CONECT 2385 2382 2387 2386
CONECT 2386 2385
CONECT 2387 2385
CONECT 2388 2383 2389
CONECT 2389 2388 2390 2392
CONECT 2390 2389 2391 2396
CONECT 2391 2390
CONECT 2392 2389 2394 2393
CONECT 2393 2392 2395
CONECT 2394 2392
CONECT 2395 2393
CONECT 2396 2390 2397
CONECT 2397 2396 2400 2398
CONECT 2398 2397 2399 2403
CONECT 2399 2398
CONECT 2400 2397 2401 2402
CONECT 2401 2400
CONECT 2402 2400
CONECT 2403 2398 2404
CONECT 2404 2403 2405 2407
CONECT 2405 2404 2406 2410
CONECT 2406 2405
CONECT 2407 2404 2408 2409
CONECT 2408 2407
CONECT 2409 2407
CONECT 2410 2405 2411
CONECT 2411 2410 2414 2412
CONECT 2412 2411 2421 2413
CONECT 2413 2412
CONECT 2414 2411 2415
CONECT 2415 2414 2416 2417
CONECT 2416 2415 2418
CONECT 2417 2415 2419
CONECT 2418 2416 2420
CONECT 2419 2417 2420
CONECT 2420 2418 2419
CONECT 2421 2412 2422
CONECT 2422 2421 2425 2423
CONECT 2423 2422 2424 2432
CONECT 2424 2423
CONECT 2425 2422 2426
CONECT 2426 2425 2427
CONECT 2427 2426 2428
CONECT 2428 2427 2429
CONECT 2429 2428 2430 2431
CONECT 2430 2429
CONECT 2431 2429
CONECT 2432 2423 2433
CONECT 2433 2432 2436 2434
CONECT 2434 2433 2435 2439
CONECT 2435 2434
CONECT 2436 2433 2437 2438
CONECT 2437 2436
CONECT 2438 2436
CONECT 2439 2434 2440
CONECT 2440 2439 2441
CONECT 2441 2440 2442 2443
CONECT 2442 2441
CONECT 2443 2441 2444
CONECT 2444 2443 2445 2447
CONECT 2445 2444 2446 2450
CONECT 2446 2445
CONECT 2447 2444 2448 2449
CONECT 2448 2447
CONECT 2449 2447
CONECT 2450 2445 2451
CONECT 2451 2450 2452 2454
CONECT 2452 2451 2453 2464
CONECT 2453 2452
CONECT 2454 2451 2455
CONECT 2455 2454 2456 2457
CONECT 2456 2455 2458
CONECT 2457 2455 2460 2459
CONECT 2458 2456 2459
CONECT 2459 2457 2458 2461
CONECT 2460 2457 2462
CONECT 2461 2459 2463
CONECT 2462 2460 2463
CONECT 2463 2461 2462
CONECT 2464 2452 2465
CONECT 2465 2464 2466 2468
CONECT 2466 2465 2467 2472
CONECT 2467 2466
CONECT 2468 2465 2469
CONECT 2469 2468 2470 2471
CONECT 2470 2469
CONECT 2471 2469
CONECT 2472 2466 2473
CONECT 2473 2472 2476 2474
CONECT 2474 2473 2475 2477
CONECT 2475 2474
CONECT 2476 2473
CONECT 2477 2474 2478
CONECT 2478 2477 2481 2479
CONECT 2479 2478 2480 2489
CONECT 2480 2479
CONECT 2481 2478 2482
CONECT 2482 2481 2484 2483
CONECT 2483 2482 2485
CONECT 2484 2482 2486
CONECT 2485 2483 2487
CONECT 2486 2484 2487
CONECT 2487 2485 2486 2488
CONECT 2488 2487
CONECT 2489 2479 2490
CONECT 2490 2489 2491 2493
CONECT 2491 2490 2492 2497
CONECT 2492 2491
CONECT 2493 2490 2494
CONECT 2494 2493 2496 2495
CONECT 2495 2494
CONECT 2496 2494
CONECT 2497 2491 2498
CONECT 2498 2497 2501 2499
CONECT 2499 2498 2500 2505
CONECT 2500 2499
CONECT 2501 2498 2502 2503
CONECT 2502 2501 2504
CONECT 2503 2501
CONECT 2504 2502
CONECT 2505 2499 2506
CONECT 2506 2505 2509 2507
CONECT 2507 2506 2508 2514
CONECT 2508 2507
CONECT 2509 2506 2510
CONECT 2510 2509 2511
CONECT 2511 2510 2512
CONECT 2512 2511 2513
CONECT 2513 2512
CONECT 2514 2507 2515
CONECT 2515 2514 2516 2518
CONECT 2516 2515 2517 2523
CONECT 2517 2516
CONECT 2518 2515 2519
CONECT 2519 2518 2520
CONECT 2520 2519 2521 2522
CONECT 2521 2520
CONECT 2522 2520
CONECT 2523 2516 2524
CONECT 2524 2523 2525 2527
CONECT 2525 2524 2532 2526
CONECT 2526 2525
CONECT 2527 2524 2528
CONECT 2528 2527 2529
CONECT 2529 2528 2530
CONECT 2530 2529 2531
CONECT 2531 2530
CONECT 2532 2525 2533
CONECT 2533 2532 2536 2534
CONECT 2534 2533 2535 2537
CONECT 2535 2534
CONECT 2536 2533
CONECT 2537 2534 2538
CONECT 2538 2537 2539 2541
CONECT 2539 2538 2540 2542
CONECT 2540 2539
CONECT 2541 2538
CONECT 2542 2539 2543
CONECT 2543 2542 2544 2546
CONECT 2544 2543 2547 2545
CONECT 2545 2544
CONECT 2546 2543
CONECT 2547 2544 2548
CONECT 2548 2547 2549 2551
CONECT 2549 2548 2550 2556
CONECT 2550 2549
CONECT 2551 2548 2552
CONECT 2552 2551 2553
CONECT 2553 2552 2554 2555
CONECT 2554 2553
CONECT 2555 2553
CONECT 2556 2549 2557
CONECT 2557 2556 2560 2558
CONECT 2558 2557 2559 2563
CONECT 2559 2558
CONECT 2560 2557 2562 2561
CONECT 2561 2560
CONECT 2562 2560
CONECT 2563 2558 2564
CONECT 2564 2563 2565 2567
CONECT 2565 2564 2566 2571
CONECT 2566 2565
CONECT 2567 2564 2568
CONECT 2568 2567 2569 2570
CONECT 2569 2568
CONECT 2570 2568
CONECT 2571 2565 2572
CONECT 2572 2571 2573 2575
CONECT 2573 2572 2577 2574
CONECT 2574 2573
CONECT 2575 2572 2576
CONECT 2576 2575
CONECT 2577 2573 2578
CONECT 2578 2577 2581 2579
CONECT 2579 2578 2580 2582
CONECT 2580 2579
CONECT 2581 2578
CONECT 2582 2579 2583
CONECT 2583 2582 2586 2584
CONECT 2584 2583 2585 2590
CONECT 2585 2584
CONECT 2586 2583 2587 2588
CONECT 2587 2586 2589
CONECT 2588 2586
CONECT 2589 2587
CONECT 2590 2584 2591
CONECT 2591 2590 2592 2594
CONECT 2592 2591 2593 2598
CONECT 2593 2592
CONECT 2594 2591 2595
CONECT 2595 2594 2596 2597
CONECT 2596 2595
CONECT 2597 2595
CONECT 2598 2592 2599
CONECT 2599 2598 2602 2600
CONECT 2600 2599 2606 2601
CONECT 2601 2600
CONECT 2602 2599 2603
CONECT 2603 2602 2605 2604
CONECT 2604 2603
CONECT 2605 2603
CONECT 2606 2600 2607
CONECT 2607 2606 2610 2608
CONECT 2608 2607 2609 2611
CONECT 2609 2608
CONECT 2610 2607
CONECT 2611 2608 2612
CONECT 2612 2611 2613 2615
CONECT 2613 2612 2622 2614
CONECT 2614 2613
CONECT 2615 2612 2616
CONECT 2616 2615 2617 2618
CONECT 2617 2616 2619
CONECT 2618 2616 2620
CONECT 2619 2617 2621
CONECT 2620 2618 2621
CONECT 2621 2619 2620
CONECT 2622 2613 2623
CONECT 2623 2622 2624 2626
CONECT 2624 2623 2630 2625
CONECT 2625 2624
CONECT 2626 2623 2627 2628
CONECT 2627 2626 2629
CONECT 2628 2626
CONECT 2629 2627
CONECT 2630 2624 2631
CONECT 2631 2630 2632 2634
CONECT 2632 2631 2638 2633
CONECT 2633 2632
CONECT 2634 2631 2635 2636
CONECT 2635 2634 2637
CONECT 2636 2634
CONECT 2637 2635
CONECT 2638 2632 2639
CONECT 2639 2638 2642 2640
CONECT 2640 2639 2641 2645
CONECT 2641 2640
CONECT 2642 2639 2644 2643
CONECT 2643 2642
CONECT 2644 2642
CONECT 2645 2640 2646
CONECT 2646 2645 2647 2649
CONECT 2647 2646 2659 2648
CONECT 2648 2647
CONECT 2649 2646 2650
CONECT 2650 2649 2651 2652
CONECT 2651 2650 2653
CONECT 2652 2650 2654 2655
CONECT 2653 2651 2654
CONECT 2654 2652 2653 2656
CONECT 2655 2652 2657
CONECT 2656 2654 2658
CONECT 2657 2655 2658
CONECT 2658 2656 2657
CONECT 2659 2647 2660
CONECT 2660 2659 2663 2661
CONECT 2661 2660 2666 2662
CONECT 2662 2661
CONECT 2663 2660 2664 2665
CONECT 2664 2663
CONECT 2665 2663
CONECT 2666 2661 2672 2667
CONECT 2667 2666 2670 2668
CONECT 2668 2667 2673 2669
CONECT 2669 2668
CONECT 2670 2667 2671
CONECT 2671 2670 2672
CONECT 2672 2666 2671
CONECT 2673 2668 2674
CONECT 2674 2673 2675 2677
CONECT 2675 2674 2685 2676
CONECT 2676 2675
CONECT 2677 2674 2678
CONECT 2678 2677 2679 2680
CONECT 2679 2678 2681
CONECT 2680 2678 2682
CONECT 2681 2679 2683
CONECT 2682 2680 2683
CONECT 2683 2681 2682 2684
CONECT 2684 2683
CONECT 2685 2675 2686
CONECT 2686 2685 2689 2687
CONECT 2687 2686 2688 2693
CONECT 2688 2687
CONECT 2689 2686 2690
CONECT 2690 2689 2692 2691
CONECT 2691 2690
CONECT 2692 2690
CONECT 2693 2687 2694
CONECT 2694 2693 2695 2697
CONECT 2695 2694 2701 2696
CONECT 2696 2695
CONECT 2697 2694 2698 2699
CONECT 2698 2697 2700
CONECT 2699 2697
CONECT 2700 2698
CONECT 2701 2695 2702
CONECT 2702 2701 2703 2705
CONECT 2703 2702 2709 2704
CONECT 2704 2703
CONECT 2705 2702 2706
CONECT 2706 2705 2707
CONECT 2707 2706 2708
CONECT 2708 2707
CONECT 2709 2703 2710
CONECT 2710 2709 2713 2711
CONECT 2711 2710 2712 2716
CONECT 2712 2711
CONECT 2713 2710 2715 2714
CONECT 2714 2713
CONECT 2715 2713
CONECT 2716 2711 2717
CONECT 2717 2716 2718 2720
CONECT 2718 2717 2724 2719
CONECT 2719 2718
CONECT 2720 2717 2721
CONECT 2721 2720 2723 2722
CONECT 2722 2721
CONECT 2723 2721
CONECT 2724 2718 2725
CONECT 2725 2724 2726 2728
CONECT 2726 2725 2731 2727
CONECT 2727 2726
CONECT 2728 2725 2729 2730
CONECT 2729 2728
CONECT 2730 2728
CONECT 2731 2726 2732
CONECT 2732 2731 2735 2733
CONECT 2733 2732 2734 2739
CONECT 2734 2733
CONECT 2735 2732 2736
CONECT 2736 2735 2738 2737
CONECT 2737 2736
CONECT 2738 2736
CONECT 2739 2733 2740
CONECT 2740 2739 2741 2743
CONECT 2741 2740 2746 2742
CONECT 2742 2741
CONECT 2743 2740 2744 2745
CONECT 2744 2743
CONECT 2745 2743
CONECT 2746 2741 2747
CONECT 2747 2746 2748 2750
CONECT 2748 2747 2757 2749
CONECT 2749 2748
CONECT 2750 2747 2751
CONECT 2751 2750 2753 2752
CONECT 2752 2751 2754
CONECT 2753 2751 2755
CONECT 2754 2752 2756
CONECT 2755 2753 2756
CONECT 2756 2754 2755
CONECT 2757 2748 2758
CONECT 2758 2757 2759 2761
CONECT 2759 2758 2760 2763
CONECT 2760 2759
CONECT 2761 2758 2762
CONECT 2762 2761 2781
CONECT 2763 2759 2764
CONECT 2764 2763 2765 2767
CONECT 2765 2764 2766 2771
CONECT 2766 2765
CONECT 2767 2764 2768
CONECT 2768 2767 2769 2770
CONECT 2769 2768
CONECT 2770 2768
CONECT 2771 2765 2772
CONECT 2772 2771 2773 2775
CONECT 2773 2772 2774 2776
CONECT 2774 2773
CONECT 2775 2772
CONECT 2776 2773 2777
CONECT 2777 2776 2778 2780
CONECT 2778 2777 2782 2779
CONECT 2779 2778
CONECT 2780 2777 2781
CONECT 2781 2762 2780
CONECT 2782 2778 2783
CONECT 2783 2782 2784 2786
CONECT 2784 2783 2785 2790
CONECT 2785 2784
CONECT 2786 2783 2787 2788
CONECT 2787 2786 2789
CONECT 2788 2786
CONECT 2789 2787
CONECT 2790 2784 2791 2796
CONECT 2791 2790 2794 2792
CONECT 2792 2791 2793 2797
CONECT 2793 2792
CONECT 2794 2791 2795
CONECT 2795 2794 2796
CONECT 2796 2790 2795
CONECT 2797 2792 2798
CONECT 2798 2797 2801 2799
CONECT 2799 2798 2800 2806
CONECT 2800 2799
CONECT 2801 2798 2802
CONECT 2802 2801 2803
CONECT 2803 2802 2804
CONECT 2804 2803 2805
CONECT 2805 2804
CONECT 2806 2799 2807
CONECT 2807 2806 2810 2808
CONECT 2808 2807 2809 2813
CONECT 2809 2808
CONECT 2810 2807 2811 2812
CONECT 2811 2810
CONECT 2812 2810
CONECT 2813 2808 2814
CONECT 2814 2813 2815 2817
CONECT 2815 2814 2825 2816
CONECT 2816 2815
CONECT 2817 2814 2818
CONECT 2818 2817 2819 2820
CONECT 2819 2818 2821
CONECT 2820 2818 2822
CONECT 2821 2819 2823
CONECT 2822 2820 2823
CONECT 2823 2821 2822 2824
CONECT 2824 2823
CONECT 2825 2815 2826
CONECT 2826 2825 2827 2829
CONECT 2827 2826 2828 2839
CONECT 2828 2827
CONECT 2829 2826 2830
CONECT 2830 2829 2831 2832
CONECT 2831 2830 2833
CONECT 2832 2830 2834 2835
CONECT 2833 2831 2834
CONECT 2834 2832 2833 2836
CONECT 2835 2832 2837
CONECT 2836 2834 2838
CONECT 2837 2835 2838
CONECT 2838 2836 2837
CONECT 2839 2827 2840
CONECT 2840 2839 2843 2841
CONECT 2841 2840 2842 2847
CONECT 2842 2841
CONECT 2843 2840 2844
CONECT 2844 2843 2845 2846
CONECT 2845 2844
CONECT 2846 2844
CONECT 2847 2841 2848
CONECT 2848 2847 2849 2851
CONECT 2849 2848 2850 2855
CONECT 2850 2849
CONECT 2851 2848 2852
CONECT 2852 2851 2854 2853
CONECT 2853 2852
CONECT 2854 2852
CONECT 2855 2849 2856
CONECT 2856 2855 2857
CONECT 2857 2856 2858 2859
CONECT 2858 2857
CONECT 2859 2857 2860
CONECT 2860 2859 2863 2861
CONECT 2861 2860 2862 2871
CONECT 2862 2861
CONECT 2863 2860 2864
CONECT 2864 2863 2866 2865
CONECT 2865 2864 2867
CONECT 2866 2864 2868
CONECT 2867 2865 2869
CONECT 2868 2866 2869
CONECT 2869 2867 2868 2870
CONECT 2870 2869
CONECT 2871 2861 2872
CONECT 2872 2871 2875 2873
CONECT 2873 2872 2874 2885
CONECT 2874 2873
CONECT 2875 2872 2876
CONECT 2876 2875 2877 2878
CONECT 2877 2876 2879
CONECT 2878 2876 2881 2880
CONECT 2879 2877 2880
CONECT 2880 2878 2879 2882
CONECT 2881 2878 2883
CONECT 2882 2880 2884
CONECT 2883 2881 2884
CONECT 2884 2882 2883
CONECT 2885 2873 2886
CONECT 2886 2885 2889 2887
CONECT 2887 2886 2893 2888
CONECT 2888 2887
CONECT 2889 2886 2890
CONECT 2890 2889 2891 2892
CONECT 2891 2890
CONECT 2892 2890
CONECT 2893 2887 2894
CONECT 2894 2893 2895 2897
CONECT 2895 2894 2896 2899
CONECT 2896 2895
CONECT 2897 2894 2898
CONECT 2898 2897
CONECT 2899 2895 2900
CONECT 2900 2899 2903 2901
CONECT 2901 2900 2902 2911
CONECT 2902 2901
CONECT 2903 2900 2904
CONECT 2904 2903 2905 2906
CONECT 2905 2904 2907
CONECT 2906 2904 2908
CONECT 2907 2905 2909
CONECT 2908 2906 2909
CONECT 2909 2907 2908 2910
CONECT 2910 2909
CONECT 2911 2901 2912
CONECT 2912 2911 2913 2915
CONECT 2913 2912 2914 2919
CONECT 2914 2913
CONECT 2915 2912 2916 2917
CONECT 2916 2915 2918
CONECT 2917 2915
CONECT 2918 2916
CONECT 2919 2913 2920
CONECT 2920 2919 2921 2923
CONECT 2921 2920 2922 2927
CONECT 2922 2921
CONECT 2923 2920 2924
CONECT 2924 2923 2925 2926
CONECT 2925 2924
CONECT 2926 2924
CONECT 2927 2921 2928
CONECT 2928 2927 2929 2931
CONECT 2929 2928 2933 2930
CONECT 2930 2929
CONECT 2931 2928 2932
CONECT 2932 2931
CONECT 2933 2929 2934
CONECT 2934 2933 2937 2935
CONECT 2935 2934 2936 2940
CONECT 2936 2935
CONECT 2937 2934 2938 2939
CONECT 2938 2937
CONECT 2939 2937
CONECT 2940 2935 2941
CONECT 2941 2940 2942 2944
CONECT 2942 2941 2943 2947
CONECT 2943 2942
CONECT 2944 2941 2945 2946
CONECT 2945 2944
CONECT 2946 2944
CONECT 2947 2942 2948
CONECT 2948 2947 2949 2951
CONECT 2949 2948 2955 2950
CONECT 2950 2949
CONECT 2951 2948 2952
CONECT 2952 2951 2954 2953
CONECT 2953 2952
CONECT 2954 2952
CONECT 2955 2949 2956 2961
CONECT 2956 2955 2959 2957
CONECT 2957 2956 2958 2962
CONECT 2958 2957
CONECT 2959 2956 2960
CONECT 2960 2959 2961
CONECT 2961 2955 2960
CONECT 2962 2957 2963
CONECT 2963 2962 2966 2964
CONECT 2964 2963 2965 2969
CONECT 2965 2964
CONECT 2966 2963 2968 2967
CONECT 2967 2966
CONECT 2968 2966
CONECT 2969 2964 2970
CONECT 2970 2969 2971 2973
CONECT 2971 2970 2972 2975
CONECT 2972 2971
CONECT 2973 2970 2974
CONECT 2974 2973
CONECT 2975 2971 2976
CONECT 2976 2975 2979 2977
CONECT 2977 2976 2978 2987
CONECT 2978 2977
CONECT 2979 2976 2980
CONECT 2980 2979 2981 2982
CONECT 2981 2980 2983
CONECT 2982 2980 2984
CONECT 2983 2981 2985
CONECT 2984 2982 2985
CONECT 2985 2983 2984 2986
CONECT 2986 2985
CONECT 2987 2977 2988
CONECT 2988 2987 2991 2989
CONECT 2989 2988 2990 2992
CONECT 2990 2989
CONECT 2991 2988
CONECT 2992 2989 2993
CONECT 2993 2992 2994 2996
CONECT 2994 2993 2995 2997
CONECT 2995 2994
CONECT 2996 2993
CONECT 2997 2994 2998
CONECT 2998 2997 2999 3001
CONECT 2999 2998 3000 3003
CONECT 3000 2999
CONECT 3001 2998 3002
CONECT 3002 3001
CONECT 3003 2999 3004
CONECT 3004 3003 3005 3007
CONECT 3005 3004 3006 3011
CONECT 3006 3005
CONECT 3007 3004 3008
CONECT 3008 3007 3009 3010
CONECT 3009 3008
CONECT 3010 3008
CONECT 3011 3005 3012
CONECT 3012 3011 3013 3015
CONECT 3013 3012 3014 3016
CONECT 3014 3013
CONECT 3015 3012
CONECT 3016 3013 3017
CONECT 3017 3016 3018 3020
CONECT 3018 3017 3019 3023
CONECT 3019 3018
CONECT 3020 3017 3021 3022
CONECT 3021 3020
CONECT 3022 3020
CONECT 3023 3018 3024
CONECT 3024 3023 3025 3027
CONECT 3025 3024 3034 3026
CONECT 3026 3025
CONECT 3027 3024 3028
CONECT 3028 3027 3029 3030
CONECT 3029 3028 3031
CONECT 3030 3028 3032
CONECT 3031 3029 3033
CONECT 3032 3030 3033
CONECT 3033 3031 3032
CONECT 3034 3025 3035
CONECT 3035 3034 3036 3038
CONECT 3036 3035 3037 3045
CONECT 3037 3036
CONECT 3038 3035 3039
CONECT 3039 3038 3040
CONECT 3040 3039 3041
CONECT 3041 3040 3042
CONECT 3042 3041 3044 3043
CONECT 3043 3042
CONECT 3044 3042
CONECT 3045 3036 3046
CONECT 3046 3045 3049 3047
CONECT 3047 3046 3048 3052
CONECT 3048 3047
CONECT 3049 3046 3051 3050
CONECT 3050 3049
CONECT 3051 3049
CONECT 3052 3047 3053
CONECT 3053 3052 3054 3056
CONECT 3054 3053 3055 3059
CONECT 3055 3054
CONECT 3056 3053 3058 3057
CONECT 3057 3056
CONECT 3058 3056
CONECT 3059 3054 3060
CONECT 3060 3059 3061 3063
CONECT 3061 3060 3062 3070
CONECT 3062 3061
CONECT 3063 3060 3064
CONECT 3064 3063 3065 3066
CONECT 3065 3064 3067
CONECT 3066 3064 3068
CONECT 3067 3065 3069
CONECT 3068 3066 3069
CONECT 3069 3067 3068
CONECT 3070 3061 3071
CONECT 3071 3070 3072 3074
CONECT 3072 3071 3073 3075
CONECT 3073 3072
CONECT 3074 3071
CONECT 3075 3072 3076
CONECT 3076 3075 3077 3079
CONECT 3077 3076 3078 3082
CONECT 3078 3077
CONECT 3079 3076 3080 3081
CONECT 3080 3079
CONECT 3081 3079
CONECT 3082 3077 3083
CONECT 3083 3082 3084 3086
CONECT 3084 3083 3085 3090
CONECT 3085 3084
CONECT 3086 3083 3087
CONECT 3087 3086 3088 3089
CONECT 3088 3087
CONECT 3089 3087
CONECT 3090 3084 3091
CONECT 3091 3090 3092 3094
CONECT 3092 3091 3093 3098
CONECT 3093 3092
CONECT 3094 3091 3095
CONECT 3095 3094 3097 3096
CONECT 3096 3095
CONECT 3097 3095
CONECT 3098 3092 3099
CONECT 3099 3098 3100 3102
CONECT 3100 3099 3101 3106
CONECT 3101 3100
CONECT 3102 3099 3103
CONECT 3103 3102 3104 3105
CONECT 3104 3103
CONECT 3105 3103
CONECT 3106 3100 3107
CONECT 3107 3106 3110 3108
CONECT 3108 3107 3109
CONECT 3109 3108
CONECT 3110 3107 3111
CONECT 3111 3110
CONECT 3113 3114 3118 3126 3135
CONECT 3114 3113 3115
CONECT 3115 3114 3116
CONECT 3116 3115 3117
CONECT 3117 3116 3118 3119
CONECT 3118 3113 3117
CONECT 3119 3117 3120
CONECT 3120 3119 3121 3122 3123
CONECT 3121 3120
CONECT 3122 3120
CONECT 3123 3120
CONECT 3124 3125 3129
CONECT 3125 3124 3126
CONECT 3126 3113 3125 3127
CONECT 3127 3126 3128
CONECT 3128 3127 3129
CONECT 3129 3124 3128
CONECT 3130 3131 3135
CONECT 3131 3130 3132
CONECT 3132 3131 3133
CONECT 3133 3132 3134
CONECT 3134 3133 3135
CONECT 3135 3113 3130 3134
MASTER        3    0    0    0    0    0    0    0 3134    2 3134    0
END
